# Supplementary material for: Structural insights into the modulation of coronavirus spike tilting and infectivity by hinge glycans
Source: Nat Commun. 2023 Nov 7;14:7175. doi: 10.1038/s41467-023-42836-9 (PMC10630519; doi:10.1038/s41467-023-42836-9)
Supplement: Supplementary file 4 — Supplementary Data 1 [file 41467_2023_42836_MOESM4_ESM.xlsx]

## Sheet: Legends
Legends:
Asn(N)#: numbers of asparagines in protein sequence.
Topology: N=HexNAc; H=Hexose (Hex); F=Fucose (Fuc); A=Neu5Ac; G=Neu5Gc.
Fucosylation: NoFuc=No Fuc identified; 1Core=One Fuc identified at core position; 1Term=One Fuc identified at terminal position; 1Core and 1Term=One Fuc identified as a mixture of core and terminal positions; 1Core1Term=Two Fuc identified and one is at core and the other is at terminal; 2Term=Two Fuc identified at terminal positions; 1Core1Term and 2Term=Two Fuc identified as a mixture of core an…
Sialylation (total of Neu5Ac and Neu5Gc): NoSA=No sialic acid identified; 1SA=One sialic acid identified; 2SA=Two sialic acids identified; 3SA=Three sialic acids identified; 4SA=Four sialic acids identified.
Class: please refer to the chart below.
Type: please refer to the chart below.
ND: Not Detected.
Most Abundant in Class: Most abundant topology by spectral counts for each glycan class (#1~#18); "equal amount" indicates the most abundant topologies that have the same spectral counts.
Most Abundant in Type: Most abundant topology by spectral counts for each glycan type (#1~#3); "equal amount" indicates the most abundant topologies that have the same spectral counts.
Most Abundant: Most abundant topology by spectral counts; "equal amount" indicates the most abundant topologies that have the same spectral counts.
Most Processed: Topologies with most A/H/F and present at ≥ 1/3 of the abundance of the "Most Abundant" topologies; representing the most highly trimmed, elaborated, or terminally decorated structures.
Class	Class#	Definition	Type	Type#
M9	1	HexNAc=2; Hex>=9; Fuc>=0	High-mannose	1
M8	2	HexNAc=2; Hex=8; Fuc>=0	High-mannose	1
M7	3	HexNAc=2; Hex=7; Fuc>=0	High-mannose	1
M6	4	HexNAc=2; Hex=6; Fuc>=0	High-mannose	1
M5	5	HexNAc=2; Hex=5; Fuc>=0	High-mannose	1
M1-M4	6	HexNAc=2; Hex=1~4; Fuc>=0	High-mannose	1
Hybrid	7	HexNAc=3~6; Hex>=5; Fuc=0	Hybrid	2
F-Hybrid	8	HexNAc=3~6; Hex>=5; Fuc>0	Hybrid	2
A1	9	HexNAc=3; Fuc=0	Complex	3
F-A1	10	HexNAc=3; Fuc>0	Complex	3
A2/A1B	11	HexNAc=4; Fuc=0	Complex	3
F-A2/F-A1B	12	HexNAc=4; Fuc>0	Complex	3
A3/A2B	13	HexNAc=5; Fuc=0	Complex	3
F-A3/F-A2B	14	HexNAc=5; Fuc>0	Complex	3
A4/A3B	15	HexNAc=6; Fuc=0	Complex	3
F-A4/F-A3B	16	HexNAc=6; Fuc>0	Complex	3
A5/A4B	17	HexNAc=7; Fuc=0	Complex	3
F-A5/F-A4B	18	HexNAc=7; Fuc>0	Complex	3
Unoccupied	19		Unoccupied	4

## Sheet: Toplogy
Gene	Organism	Asn(N)#	Topology	Fucosylation	Sialylation	Spectral Count (Topology)	% Spectral Count (Topology)	Class#	Class	Type#	Type	Occupancy	Most Abundant in Class	Most Abundant in Type	Most Abundant	Most Processed
S	HCoV-NL63	N0024	N2H9	NoFuc	NoSA	4	0.0120608	1	M9	1	High-mannose	0.973913	Yes
S	HCoV-NL63	N0024	N2H8	NoFuc	NoSA	68	0.205034	2	M8	1	High-mannose	0.973913	Yes			Yes
S	HCoV-NL63	N0024	N2H7	NoFuc	NoSA	160	0.482434	3	M7	1	High-mannose	0.973913	Yes	Yes	Yes
S	HCoV-NL63	N0024	N2H6	NoFuc	NoSA	68	0.205034	4	M6	1	High-mannose	0.973913	Yes
S	HCoV-NL63	N0024	N2H5	NoFuc	NoSA	23	0.0693498	5	M5	1	High-mannose	0.973913	Yes
S	HCoV-NL63	N0024	Unoccupied	NoFuc	NoSA	8.65179	0.026087	19	Unoccupied	4	Unoccupied	0.973913
S	HCoV-NL63	N0035	N2H8	NoFuc	NoSA	49	0.0710145	2	M8	1	High-mannose	1	Yes
S	HCoV-NL63	N0035	N2H7	NoFuc	NoSA	158	0.228986	3	M7	1	High-mannose	1	Yes	Yes	Yes	Yes
S	HCoV-NL63	N0035	N2H6	NoFuc	NoSA	96	0.13913	4	M6	1	High-mannose	1	Yes
S	HCoV-NL63	N0035	N2H5	NoFuc	NoSA	66	0.0956522	5	M5	1	High-mannose	1	Yes
S	HCoV-NL63	N0035	N3H5	NoFuc	NoSA	47	0.0681159	7	Hybrid	2	Hybrid	1
S	HCoV-NL63	N0035	N3H5A1	NoFuc	1SA	8	0.0115942	7	Hybrid	2	Hybrid	1
S	HCoV-NL63	N0035	N3H5G1	NoFuc	1SA	2	0.00289855	7	Hybrid	2	Hybrid	1
S	HCoV-NL63	N0035	N3H6	NoFuc	NoSA	55	0.0797101	7	Hybrid	2	Hybrid	1	Yes	Yes
S	HCoV-NL63	N0035	N3H6A1	NoFuc	1SA	16	0.0231884	7	Hybrid	2	Hybrid	1
S	HCoV-NL63	N0035	N3H6G1	NoFuc	1SA	7	0.0101449	7	Hybrid	2	Hybrid	1
S	HCoV-NL63	N0035	N3H7	NoFuc	NoSA	2	0.00289855	7	Hybrid	2	Hybrid	1
S	HCoV-NL63	N0035	N3H5F1	1Core and 1Term	NoSA	51	0.073913	8	F-Hybrid	2	Hybrid	1	Yes
S	HCoV-NL63	N0035	N3H5F1A1	1Core and 1Term	1SA	11	0.015942	8	F-Hybrid	2	Hybrid	1
S	HCoV-NL63	N0035	N3H5F1G1	1Core and 1Term	1SA	16	0.0231884	8	F-Hybrid	2	Hybrid	1
S	HCoV-NL63	N0035	N3H5F2	1Core1Term and 2Term	NoSA	2	0.00289855	8	F-Hybrid	2	Hybrid	1
S	HCoV-NL63	N0035	N3H6F1	1Core and 1Term	NoSA	10	0.0144928	8	F-Hybrid	2	Hybrid	1
S	HCoV-NL63	N0035	N3H4	NoFuc	NoSA	5	0.00724638	9	A1	3	Complex	1	Yes
S	HCoV-NL63	N0035	N3H4F1	1Core and 1Term	NoSA	8	0.0115942	10	F-A1	3	Complex	1	Yes
S	HCoV-NL63	N0035	N4H5	NoFuc	NoSA	13	0.0188406	11	A2/A1B	3	Complex	1	Yes
S	HCoV-NL63	N0035	N4H3F1	1Core and 1Term	NoSA	9	0.0130435	12	F-A2/F-A1B	3	Complex	1
S	HCoV-NL63	N0035	N4H4F1	1Core and 1Term	NoSA	9	0.0130435	12	F-A2/F-A1B	3	Complex	1
S	HCoV-NL63	N0035	N4H5F1	1Core and 1Term	NoSA	24	0.0347826	12	F-A2/F-A1B	3	Complex	1	Yes	Yes
S	HCoV-NL63	N0035	N4H5F1A1	1Core and 1Term	1SA	4	0.0057971	12	F-A2/F-A1B	3	Complex	1
S	HCoV-NL63	N0035	N5H3F1	1Core and 1Term	NoSA	9	0.0130435	14	F-A3/F-A2B	3	Complex	1	Yes
S	HCoV-NL63	N0035	N5H4F1	1Core and 1Term	NoSA	8	0.0115942	14	F-A3/F-A2B	3	Complex	1
S	HCoV-NL63	N0035	N5H5F1	1Core and 1Term	NoSA	3	0.00434783	14	F-A3/F-A2B	3	Complex	1
S	HCoV-NL63	N0035	N5H6F1	1Core and 1Term	NoSA	2	0.00289855	14	F-A3/F-A2B	3	Complex	1
S	HCoV-NL63	N0035	Unoccupied	NoFuc	NoSA	0	0	19	Unoccupied	4	Unoccupied	1
S	HCoV-NL63	N0052	N2H8	NoFuc	NoSA	58	0.164773	2	M8	1	High-mannose	1	Yes			Yes
S	HCoV-NL63	N0052	N2H7	NoFuc	NoSA	121	0.34375	3	M7	1	High-mannose	1	Yes	Yes	Yes
S	HCoV-NL63	N0052	N2H6	NoFuc	NoSA	78	0.221591	4	M6	1	High-mannose	1	Yes
S	HCoV-NL63	N0052	N2H5	NoFuc	NoSA	45	0.127841	5	M5	1	High-mannose	1	Yes
S	HCoV-NL63	N0052	N3H6	NoFuc	NoSA	14	0.0397727	7	Hybrid	2	Hybrid	1	Yes	Yes
S	HCoV-NL63	N0052	N3H7	NoFuc	NoSA	2	0.00568182	7	Hybrid	2	Hybrid	1
S	HCoV-NL63	N0052	N3H5F1	1Core and 1Term	NoSA	4	0.0113636	8	F-Hybrid	2	Hybrid	1
S	HCoV-NL63	N0052	N3H6F1	1Core and 1Term	NoSA	9	0.0255682	8	F-Hybrid	2	Hybrid	1	Yes
S	HCoV-NL63	N0052	N4H5F1	1Core and 1Term	NoSA	18	0.0511364	12	F-A2/F-A1B	3	Complex	1	Yes	Yes
S	HCoV-NL63	N0052	N5H5F1	1Core and 1Term	NoSA	3	0.00852273	14	F-A3/F-A2B	3	Complex	1	Yes
S	HCoV-NL63	N0052	Unoccupied	NoFuc	NoSA	0	0	19	Unoccupied	4	Unoccupied	1
S	HCoV-NL63	N0098	N2H9	NoFuc	NoSA	9	0.0311419	1	M9	1	High-mannose	1	Yes
S	HCoV-NL63	N0098	N2H8	NoFuc	NoSA	55	0.190311	2	M8	1	High-mannose	1	Yes	Yes	Yes	Yes
S	HCoV-NL63	N0098	N2H7	NoFuc	NoSA	54	0.186851	3	M7	1	High-mannose	1	Yes
S	HCoV-NL63	N0098	N2H6	NoFuc	NoSA	50	0.17301	4	M6	1	High-mannose	1	Yes
S	HCoV-NL63	N0098	N2H5	NoFuc	NoSA	34	0.117647	5	M5	1	High-mannose	1	Yes
S	HCoV-NL63	N0098	N2H4	NoFuc	NoSA	2	0.00692042	6	M1-M4	1	High-mannose	1	Yes
S	HCoV-NL63	N0098	N3H5	NoFuc	NoSA	4	0.0138408	7	Hybrid	2	Hybrid	1
S	HCoV-NL63	N0098	N3H6	NoFuc	NoSA	18	0.0622837	7	Hybrid	2	Hybrid	1	Yes	Yes
S	HCoV-NL63	N0098	N3H6A1	NoFuc	1SA	5	0.017301	7	Hybrid	2	Hybrid	1
S	HCoV-NL63	N0098	N3H5F1	1Core and 1Term	NoSA	5	0.017301	8	F-Hybrid	2	Hybrid	1
S	HCoV-NL63	N0098	N3H5F1A1	1Core and 1Term	1SA	5	0.017301	8	F-Hybrid	2	Hybrid	1
S	HCoV-NL63	N0098	N3H6F1	1Core and 1Term	NoSA	13	0.0449827	8	F-Hybrid	2	Hybrid	1	Yes
S	HCoV-NL63	N0098	N4H7F1	1Core and 1Term	NoSA	7	0.0242215	8	F-Hybrid	2	Hybrid	1
S	HCoV-NL63	N0098	N3H4F1	1Core and 1Term	NoSA	4	0.0138408	10	F-A1	3	Complex	1	Yes
S	HCoV-NL63	N0098	N4H5F1	1Core and 1Term	NoSA	7	0.0242215	12	F-A2/F-A1B	3	Complex	1
S	HCoV-NL63	N0098	N4H5F1A1	1Core and 1Term	1SA	8	0.0276817	12	F-A2/F-A1B	3	Complex	1	Yes	Yes
S	HCoV-NL63	N0098	N4H5F1G1	1Core and 1Term	1SA	4	0.0138408	12	F-A2/F-A1B	3	Complex	1
S	HCoV-NL63	N0098	N5H5F1	1Core and 1Term	NoSA	2	0.00692042	14	F-A3/F-A2B	3	Complex	1
S	HCoV-NL63	N0098	N5H5F2	1Core1Term and 2Term	NoSA	3	0.0103806	14	F-A3/F-A2B	3	Complex	1	Yes
S	HCoV-NL63	N0098	Unoccupied	NoFuc	NoSA	0	0	19	Unoccupied	4	Unoccupied	1
S	HCoV-NL63	N0111	N2H9	NoFuc	NoSA	31	0.0736842	1	M9	1	High-mannose	0.736842	Yes
S	HCoV-NL63	N0111	N2H8	NoFuc	NoSA	99	0.235314	2	M8	1	High-mannose	0.736842	Yes	Yes	Yes	Yes
S	HCoV-NL63	N0111	N2H7	NoFuc	NoSA	59	0.140238	3	M7	1	High-mannose	0.736842	Yes
S	HCoV-NL63	N0111	N2H6	NoFuc	NoSA	44	0.104584	4	M6	1	High-mannose	0.736842	Yes
S	HCoV-NL63	N0111	N2H5	NoFuc	NoSA	41	0.0974533	5	M5	1	High-mannose	0.736842	Yes
S	HCoV-NL63	N0111	N2H4	NoFuc	NoSA	13	0.0308998	6	M1-M4	1	High-mannose	0.736842	Yes
S	HCoV-NL63	N0111	N3H6	NoFuc	NoSA	4	0.00950764	7	Hybrid	2	Hybrid	0.736842	Yes (Equal amount)	Yes (Equal amount)
S	HCoV-NL63	N0111	N3H6A1	NoFuc	1SA	4	0.00950764	7	Hybrid	2	Hybrid	0.736842	Yes (Equal amount)	Yes (Equal amount)
S	HCoV-NL63	N0111	N3H5F1	1Core and 1Term	NoSA	3	0.00713073	8	F-Hybrid	2	Hybrid	0.736842
S	HCoV-NL63	N0111	N3H6F1	1Core and 1Term	NoSA	4	0.00950764	8	F-Hybrid	2	Hybrid	0.736842	Yes	Yes (Equal amount)
S	HCoV-NL63	N0111	N4H4F1	1Core and 1Term	NoSA	2	0.00475382	12	F-A2/F-A1B	3	Complex	0.736842
S	HCoV-NL63	N0111	N4H5F1	1Core and 1Term	NoSA	4	0.00950764	12	F-A2/F-A1B	3	Complex	0.736842	Yes	Yes
S	HCoV-NL63	N0111	N5H5F1	1Core and 1Term	NoSA	2	0.00475382	14	F-A3/F-A2B	3	Complex	0.736842	Yes
S	HCoV-NL63	N0111	Unoccupied	NoFuc	NoSA	110.714	0.263158	19	Unoccupied	4	Unoccupied	0.736842
S	HCoV-NL63	N0119	N2H9	NoFuc	NoSA	42	0.0397053	1	M9	1	High-mannose	0.976562	Yes
S	HCoV-NL63	N0119	N2H8	NoFuc	NoSA	300	0.28361	2	M8	1	High-mannose	0.976562	Yes	Yes	Yes	Yes
S	HCoV-NL63	N0119	N2H7	NoFuc	NoSA	268	0.253358	3	M7	1	High-mannose	0.976562	Yes
S	HCoV-NL63	N0119	N2H6	NoFuc	NoSA	166	0.156931	4	M6	1	High-mannose	0.976562	Yes
S	HCoV-NL63	N0119	N2H5	NoFuc	NoSA	187	0.176783	5	M5	1	High-mannose	0.976562	Yes
S	HCoV-NL63	N0119	N2H3	NoFuc	NoSA	3	0.0028361	6	M1-M4	1	High-mannose	0.976562
S	HCoV-NL63	N0119	N2H4	NoFuc	NoSA	28	0.0264702	6	M1-M4	1	High-mannose	0.976562	Yes
S	HCoV-NL63	N0119	N3H6	NoFuc	NoSA	12	0.0113444	7	Hybrid	2	Hybrid	0.976562	Yes	Yes
S	HCoV-NL63	N0119	N3H5F1	1Core and 1Term	NoSA	5	0.00472683	8	F-Hybrid	2	Hybrid	0.976562	Yes
S	HCoV-NL63	N0119	N4H5F1	1Core and 1Term	NoSA	17	0.0160712	12	F-A2/F-A1B	3	Complex	0.976562	Yes	Yes
S	HCoV-NL63	N0119	N5H5F1	1Core and 1Term	NoSA	5	0.00472683	14	F-A3/F-A2B	3	Complex	0.976562	Yes
S	HCoV-NL63	N0119	Unoccupied	NoFuc	NoSA	24.792	0.0234375	19	Unoccupied	4	Unoccupied	0.976562
S	HCoV-NL63	N0155	N2H9	NoFuc	NoSA	581	0.273927	1	M9	1	High-mannose	1	Yes			Yes
S	HCoV-NL63	N0155	N2H8	NoFuc	NoSA	679	0.320132	2	M8	1	High-mannose	1	Yes	Yes	Yes
S	HCoV-NL63	N0155	N2H7	NoFuc	NoSA	401	0.189062	3	M7	1	High-mannose	1	Yes
S	HCoV-NL63	N0155	N2H6	NoFuc	NoSA	197	0.0928807	4	M6	1	High-mannose	1	Yes
S	HCoV-NL63	N0155	N2H5	NoFuc	NoSA	129	0.0608204	5	M5	1	High-mannose	1	Yes
S	HCoV-NL63	N0155	N2H3	NoFuc	NoSA	10	0.00471476	6	M1-M4	1	High-mannose	1
S	HCoV-NL63	N0155	N2H4	NoFuc	NoSA	61	0.02876	6	M1-M4	1	High-mannose	1	Yes
S	HCoV-NL63	N0155	N3H5	NoFuc	NoSA	6	0.00282885	7	Hybrid	2	Hybrid	1
S	HCoV-NL63	N0155	N3H6	NoFuc	NoSA	23	0.0108439	7	Hybrid	2	Hybrid	1	Yes	Yes
S	HCoV-NL63	N0155	N3H6A1	NoFuc	1SA	5	0.00235738	7	Hybrid	2	Hybrid	1
S	HCoV-NL63	N0155	N3H7	NoFuc	NoSA	4	0.0018859	7	Hybrid	2	Hybrid	1
S	HCoV-NL63	N0155	N4H6	NoFuc	NoSA	5	0.00235738	7	Hybrid	2	Hybrid	1
S	HCoV-NL63	N0155	N3H5F1	1Core and 1Term	NoSA	5	0.00235738	8	F-Hybrid	2	Hybrid	1	Yes
S	HCoV-NL63	N0155	N4H3F1	1Core and 1Term	NoSA	2	0.000942951	12	F-A2/F-A1B	3	Complex	1
S	HCoV-NL63	N0155	N4H4F1	1Core and 1Term	NoSA	5	0.00235738	12	F-A2/F-A1B	3	Complex	1	Yes (Equal amount)	Yes (Equal amount)
S	HCoV-NL63	N0155	N4H5F1	1Core and 1Term	NoSA	5	0.00235738	12	F-A2/F-A1B	3	Complex	1	Yes (Equal amount)	Yes (Equal amount)
S	HCoV-NL63	N0155	N5H6F1	1Core and 1Term	NoSA	3	0.00141443	14	F-A3/F-A2B	3	Complex	1	Yes
S	HCoV-NL63	N0155	Unoccupied	NoFuc	NoSA	0	0	19	Unoccupied	4	Unoccupied	1
S	HCoV-NL63	N0178	N2H9	NoFuc	NoSA	2	0.00604568	1	M9	1	High-mannose	0.931034	Yes
S	HCoV-NL63	N0178	N2H8	NoFuc	NoSA	45	0.136028	2	M8	1	High-mannose	0.931034	Yes			Yes
S	HCoV-NL63	N0178	N2H7	NoFuc	NoSA	69	0.208576	3	M7	1	High-mannose	0.931034	Yes
S	HCoV-NL63	N0178	N2H6	NoFuc	NoSA	88	0.26601	4	M6	1	High-mannose	0.931034	Yes	Yes	Yes
S	HCoV-NL63	N0178	N2H5	NoFuc	NoSA	46	0.139051	5	M5	1	High-mannose	0.931034	Yes
S	HCoV-NL63	N0178	N2H4	NoFuc	NoSA	3	0.00906852	6	M1-M4	1	High-mannose	0.931034	Yes
S	HCoV-NL63	N0178	N3H6	NoFuc	NoSA	13	0.0392969	7	Hybrid	2	Hybrid	0.931034	Yes	Yes
S	HCoV-NL63	N0178	N3H6F1	1Core and 1Term	NoSA	4	0.0120914	8	F-Hybrid	2	Hybrid	0.931034	Yes
S	HCoV-NL63	N0178	N4H5F1	1Core and 1Term	NoSA	13	0.0392969	12	F-A2/F-A1B	3	Complex	0.931034	Yes
S	HCoV-NL63	N0178	N5H4F1	1Core and 1Term	NoSA	7	0.0211599	14	F-A3/F-A2B	3	Complex	0.931034
S	HCoV-NL63	N0178	N5H5F1	1Core and 1Term	NoSA	18	0.0544111	14	F-A3/F-A2B	3	Complex	0.931034	Yes	Yes
S	HCoV-NL63	N0178	Unoccupied	NoFuc	NoSA	22.8148	0.0689655	19	Unoccupied	4	Unoccupied	0.931034
S	HCoV-NL63	N0187	N2H7	NoFuc	NoSA	9	0.75	3	M7	1	High-mannose	1	Yes	Yes	Yes	Yes
S	HCoV-NL63	N0187	N2H5	NoFuc	NoSA	3	0.25	5	M5	1	High-mannose	1	Yes
S	HCoV-NL63	N0187	Unoccupied	NoFuc	NoSA	0	0	19	Unoccupied	4	Unoccupied	1
S	HCoV-NL63	N0193	N2H9	NoFuc	NoSA	6	0.375	1	M9	1	High-mannose	1	Yes	Yes (Equal amount)	Yes (Equal amount)	Yes
S	HCoV-NL63	N0193	N2H8	NoFuc	NoSA	6	0.375	2	M8	1	High-mannose	1	Yes	Yes (Equal amount)	Yes (Equal amount)
S	HCoV-NL63	N0193	N2H7	NoFuc	NoSA	4	0.25	3	M7	1	High-mannose	1	Yes
S	HCoV-NL63	N0193	Unoccupied	NoFuc	NoSA	0	0	19	Unoccupied	4	Unoccupied	1
S	HCoV-NL63	N0203	N2H9	NoFuc	NoSA	3	0.00578035	1	M9	1	High-mannose	1	Yes
S	HCoV-NL63	N0203	N2H8	NoFuc	NoSA	146	0.28131	2	M8	1	High-mannose	1	Yes			Yes
S	HCoV-NL63	N0203	N2H7	NoFuc	NoSA	172	0.331407	3	M7	1	High-mannose	1	Yes	Yes	Yes
S	HCoV-NL63	N0203	N2H6	NoFuc	NoSA	102	0.196532	4	M6	1	High-mannose	1	Yes
S	HCoV-NL63	N0203	N2H5	NoFuc	NoSA	75	0.144509	5	M5	1	High-mannose	1	Yes
S	HCoV-NL63	N0203	N2H4	NoFuc	NoSA	2	0.00385356	6	M1-M4	1	High-mannose	1	Yes
S	HCoV-NL63	N0203	N3H5	NoFuc	NoSA	3	0.00578035	7	Hybrid	2	Hybrid	1
S	HCoV-NL63	N0203	N3H6	NoFuc	NoSA	11	0.0211946	7	Hybrid	2	Hybrid	1	Yes	Yes
S	HCoV-NL63	N0203	N3H6A1	NoFuc	1SA	3	0.00578035	7	Hybrid	2	Hybrid	1
S	HCoV-NL63	N0203	N4H5F1	1Core and 1Term	NoSA	2	0.00385356	12	F-A2/F-A1B	3	Complex	1	Yes	Yes
S	HCoV-NL63	N0203	Unoccupied	NoFuc	NoSA	0	0	19	Unoccupied	4	Unoccupied	1
S	HCoV-NL63	N0240	N2H10	NoFuc	NoSA	59	0.129103	1	M9	1	High-mannose	1
S	HCoV-NL63	N0240	N2H9	NoFuc	NoSA	289	0.632385	1	M9	1	High-mannose	1	Yes	Yes	Yes	Yes
S	HCoV-NL63	N0240	N2H8	NoFuc	NoSA	79	0.172867	2	M8	1	High-mannose	1	Yes
S	HCoV-NL63	N0240	N2H7	NoFuc	NoSA	25	0.0547046	3	M7	1	High-mannose	1	Yes
S	HCoV-NL63	N0240	N2H6	NoFuc	NoSA	3	0.00656455	4	M6	1	High-mannose	1	Yes
S	HCoV-NL63	N0240	N2H5	NoFuc	NoSA	2	0.00437637	5	M5	1	High-mannose	1	Yes
S	HCoV-NL63	N0240	Unoccupied	NoFuc	NoSA	0	0	19	Unoccupied	4	Unoccupied	1
S	HCoV-NL63	N0276	N2H9	NoFuc	NoSA	17	0.0115936	1	M9	1	High-mannose	0.959538	Yes
S	HCoV-NL63	N0276	N2H8	NoFuc	NoSA	65	0.0443283	2	M8	1	High-mannose	0.959538	Yes
S	HCoV-NL63	N0276	N2H7	NoFuc	NoSA	192	0.130939	3	M7	1	High-mannose	0.959538	Yes	Yes	Yes
S	HCoV-NL63	N0276	N2H6	NoFuc	NoSA	97	0.0661515	4	M6	1	High-mannose	0.959538	Yes
S	HCoV-NL63	N0276	N2H5	NoFuc	NoSA	48	0.0327348	5	M5	1	High-mannose	0.959538	Yes
S	HCoV-NL63	N0276	N3H4	NoFuc	NoSA	14	0.00954764	7	Hybrid	2	Hybrid	0.959538
S	HCoV-NL63	N0276	N3H5	NoFuc	NoSA	60	0.0409184	7	Hybrid	2	Hybrid	0.959538
S	HCoV-NL63	N0276	N3H5A1	NoFuc	1SA	57	0.0388725	7	Hybrid	2	Hybrid	0.959538
S	HCoV-NL63	N0276	N3H5G1	NoFuc	1SA	25	0.0170494	7	Hybrid	2	Hybrid	0.959538
S	HCoV-NL63	N0276	N3H6	NoFuc	NoSA	114	0.077745	7	Hybrid	2	Hybrid	0.959538	Yes	Yes
S	HCoV-NL63	N0276	N3H6A1	NoFuc	1SA	77	0.052512	7	Hybrid	2	Hybrid	0.959538
S	HCoV-NL63	N0276	N3H6G1	NoFuc	1SA	53	0.0361446	7	Hybrid	2	Hybrid	0.959538
S	HCoV-NL63	N0276	N3H7	NoFuc	NoSA	37	0.025233	7	Hybrid	2	Hybrid	0.959538
S	HCoV-NL63	N0276	N3H5F1	1Core and 1Term	NoSA	18	0.0122755	8	F-Hybrid	2	Hybrid	0.959538	Yes (Equal amount)
S	HCoV-NL63	N0276	N3H6F1	1Core and 1Term	NoSA	18	0.0122755	8	F-Hybrid	2	Hybrid	0.959538	Yes (Equal amount)
S	HCoV-NL63	N0276	N3H3	NoFuc	NoSA	14	0.00954764	9	A1	3	Complex	0.959538	Yes
S	HCoV-NL63	N0276	N3H4	NoFuc	NoSA	7	0.00477382	9	A1	3	Complex	0.959538
S	HCoV-NL63	N0276	N3H4A1	NoFuc	1SA	10	0.00681974	9	A1	3	Complex	0.959538
S	HCoV-NL63	N0276	N3H4G1	NoFuc	1SA	2	0.00136395	9	A1	3	Complex	0.959538
S	HCoV-NL63	N0276	N3H4F1	1Core and 1Term	NoSA	2	0.00136395	10	F-A1	3	Complex	0.959538	Yes
S	HCoV-NL63	N0276	N4H3	NoFuc	NoSA	10	0.00681974	11	A2/A1B	3	Complex	0.959538
S	HCoV-NL63	N0276	N4H4	NoFuc	NoSA	19	0.0129575	11	A2/A1B	3	Complex	0.959538
S	HCoV-NL63	N0276	N4H5	NoFuc	NoSA	103	0.0702433	11	A2/A1B	3	Complex	0.959538
S	HCoV-NL63	N0276	N4H5A1	NoFuc	1SA	119	0.0811549	11	A2/A1B	3	Complex	0.959538	Yes	Yes		Yes
S	HCoV-NL63	N0276	N4H5A2	NoFuc	2SA	11	0.00750172	11	A2/A1B	3	Complex	0.959538
S	HCoV-NL63	N0276	N4H5G1	NoFuc	1SA	74	0.0504661	11	A2/A1B	3	Complex	0.959538				Yes
S	HCoV-NL63	N0276	N4H4F1	1Core and 1Term	NoSA	4	0.0027279	12	F-A2/F-A1B	3	Complex	0.959538
S	HCoV-NL63	N0276	N4H5F1	1Core and 1Term	NoSA	57	0.0388725	12	F-A2/F-A1B	3	Complex	0.959538	Yes
S	HCoV-NL63	N0276	N4H5F1A1	1Core and 1Term	1SA	33	0.0225051	12	F-A2/F-A1B	3	Complex	0.959538
S	HCoV-NL63	N0276	N4H5F1G1	1Core and 1Term	1SA	14	0.00954764	12	F-A2/F-A1B	3	Complex	0.959538
S	HCoV-NL63	N0276	N5H5	NoFuc	NoSA	22	0.0150034	13	A3/A2B	3	Complex	0.959538	Yes
S	HCoV-NL63	N0276	N5H6	NoFuc	NoSA	12	0.00818369	13	A3/A2B	3	Complex	0.959538
S	HCoV-NL63	N0276	N5H5F1	1Core and 1Term	NoSA	2	0.00136395	14	F-A3/F-A2B	3	Complex	0.959538	Yes
S	HCoV-NL63	N0276	Unoccupied	NoFuc	NoSA	59.3313	0.0404624	19	Unoccupied	4	Unoccupied	0.959538
S	HCoV-NL63	N0301	N2H9	NoFuc	NoSA	149	0.165556	1	M9	1	High-mannose	1	Yes
S	HCoV-NL63	N0301	N2H8	NoFuc	NoSA	574	0.637778	2	M8	1	High-mannose	1	Yes	Yes	Yes	Yes
S	HCoV-NL63	N0301	N2H7	NoFuc	NoSA	119	0.132222	3	M7	1	High-mannose	1	Yes
S	HCoV-NL63	N0301	N2H6	NoFuc	NoSA	41	0.0455556	4	M6	1	High-mannose	1	Yes
S	HCoV-NL63	N0301	N2H5	NoFuc	NoSA	17	0.0188889	5	M5	1	High-mannose	1	Yes
S	HCoV-NL63	N0301	Unoccupied	NoFuc	NoSA	0	0	19	Unoccupied	4	Unoccupied	1
S	HCoV-NL63	N0330	N2H8	NoFuc	NoSA	20	0.103953	2	M8	1	High-mannose	0.992754	Yes
S	HCoV-NL63	N0330	N2H7	NoFuc	NoSA	105	0.545755	3	M7	1	High-mannose	0.992754	Yes	Yes	Yes	Yes
S	HCoV-NL63	N0330	N2H6	NoFuc	NoSA	32	0.166325	4	M6	1	High-mannose	0.992754	Yes
S	HCoV-NL63	N0330	N2H5	NoFuc	NoSA	7	0.0363836	5	M5	1	High-mannose	0.992754	Yes
S	HCoV-NL63	N0330	N3H5	NoFuc	NoSA	3	0.015593	7	Hybrid	2	Hybrid	0.992754
S	HCoV-NL63	N0330	N3H6	NoFuc	NoSA	14	0.0727673	7	Hybrid	2	Hybrid	0.992754	Yes	Yes
S	HCoV-NL63	N0330	N3H6A1	NoFuc	1SA	10	0.0519766	7	Hybrid	2	Hybrid	0.992754
S	HCoV-NL63	N0330	Unoccupied	NoFuc	NoSA	1.39416	0.00724638	19	Unoccupied	4	Unoccupied	0.992754
S	HCoV-NL63	N0354	N2H10	NoFuc	NoSA	3	0.0149647	1	M9	1	High-mannose	0.997647
S	HCoV-NL63	N0354	N2H9	NoFuc	NoSA	17	0.0848	1	M9	1	High-mannose	0.997647	Yes
S	HCoV-NL63	N0354	N2H8	NoFuc	NoSA	85	0.424	2	M8	1	High-mannose	0.997647	Yes	Yes	Yes	Yes
S	HCoV-NL63	N0354	N2H7	NoFuc	NoSA	74	0.369129	3	M7	1	High-mannose	0.997647	Yes
S	HCoV-NL63	N0354	N2H6	NoFuc	NoSA	14	0.0698353	4	M6	1	High-mannose	0.997647	Yes
S	HCoV-NL63	N0354	N2H5	NoFuc	NoSA	4	0.0199529	5	M5	1	High-mannose	0.997647	Yes
S	HCoV-NL63	N0354	N3H6	NoFuc	NoSA	3	0.0149647	7	Hybrid	2	Hybrid	0.997647	Yes	Yes
S	HCoV-NL63	N0354	Unoccupied	NoFuc	NoSA	0.471698	0.00235294	19	Unoccupied	4	Unoccupied	0.997647
S	HCoV-NL63	N0358	N2H10	NoFuc	NoSA	3	0.016873	1	M9	1	High-mannose	0.995506
S	HCoV-NL63	N0358	N2H9	NoFuc	NoSA	17	0.0956135	1	M9	1	High-mannose	0.995506	Yes
S	HCoV-NL63	N0358	N2H8	NoFuc	NoSA	68	0.382454	2	M8	1	High-mannose	0.995506	Yes			Yes
S	HCoV-NL63	N0358	N2H7	NoFuc	NoSA	73	0.410576	3	M7	1	High-mannose	0.995506	Yes	Yes	Yes
S	HCoV-NL63	N0358	N2H6	NoFuc	NoSA	13	0.0731162	4	M6	1	High-mannose	0.995506	Yes
S	HCoV-NL63	N0358	N3H6	NoFuc	NoSA	3	0.016873	7	Hybrid	2	Hybrid	0.995506	Yes	Yes
S	HCoV-NL63	N0358	Unoccupied	NoFuc	NoSA	0.799097	0.00449438	19	Unoccupied	4	Unoccupied	0.995506
S	HCoV-NL63	N0403	N2H8	NoFuc	NoSA	101	0.424057	2	M8	1	High-mannose	0.986667	Yes	Yes	Yes	Yes
S	HCoV-NL63	N0403	N2H7	NoFuc	NoSA	73	0.306496	3	M7	1	High-mannose	0.986667	Yes
S	HCoV-NL63	N0403	N2H6	NoFuc	NoSA	49	0.20573	4	M6	1	High-mannose	0.986667	Yes
S	HCoV-NL63	N0403	N2H5	NoFuc	NoSA	10	0.0419858	5	M5	1	High-mannose	0.986667	Yes
S	HCoV-NL63	N0403	N3H5	NoFuc	NoSA	2	0.00839716	7	Hybrid	2	Hybrid	0.986667	Yes	Yes
S	HCoV-NL63	N0403	Unoccupied	NoFuc	NoSA	3.17568	0.0133333	19	Unoccupied	4	Unoccupied	0.986667
S	HCoV-NL63	N0426	N2H9	NoFuc	NoSA	25	0.925926	1	M9	1	High-mannose	1	Yes	Yes	Yes	Yes
S	HCoV-NL63	N0426	N2H8	NoFuc	NoSA	2	0.0740741	2	M8	1	High-mannose	1	Yes
S	HCoV-NL63	N0426	Unoccupied	NoFuc	NoSA	0	0	19	Unoccupied	4	Unoccupied	1
S	HCoV-NL63	N0486	N2H9	NoFuc	NoSA	11	0.0108588	1	M9	1	High-mannose	1	Yes
S	HCoV-NL63	N0486	N2H8	NoFuc	NoSA	609	0.601185	2	M8	1	High-mannose	1	Yes	Yes	Yes	Yes
S	HCoV-NL63	N0486	N2H7	NoFuc	NoSA	267	0.263574	3	M7	1	High-mannose	1	Yes
S	HCoV-NL63	N0486	N2H6	NoFuc	NoSA	91	0.0898322	4	M6	1	High-mannose	1	Yes
S	HCoV-NL63	N0486	N2H5	NoFuc	NoSA	26	0.0256663	5	M5	1	High-mannose	1	Yes
S	HCoV-NL63	N0486	N3H5	NoFuc	NoSA	3	0.0029615	7	Hybrid	2	Hybrid	1	Yes	Yes
S	HCoV-NL63	N0486	N3H6	NoFuc	NoSA	2	0.00197433	7	Hybrid	2	Hybrid	1
S	HCoV-NL63	N0486	N4H5	NoFuc	NoSA	2	0.00197433	11	A2/A1B	3	Complex	1	Yes (Equal amount)	Yes (Equal amount)
S	HCoV-NL63	N0486	N4H5A1	NoFuc	1SA	2	0.00197433	11	A2/A1B	3	Complex	1	Yes (Equal amount)	Yes (Equal amount)
S	HCoV-NL63	N0486	Unoccupied	NoFuc	NoSA	0	0	19	Unoccupied	4	Unoccupied	1
S	HCoV-NL63	N0506	N2H9	NoFuc	NoSA	12	0.0188383	1	M9	1	High-mannose	1	Yes
S	HCoV-NL63	N0506	N2H8	NoFuc	NoSA	302	0.474097	2	M8	1	High-mannose	1	Yes	Yes	Yes	Yes
S	HCoV-NL63	N0506	N2H7	NoFuc	NoSA	190	0.298273	3	M7	1	High-mannose	1	Yes
S	HCoV-NL63	N0506	N2H6	NoFuc	NoSA	68	0.10675	4	M6	1	High-mannose	1	Yes
S	HCoV-NL63	N0506	N2H5	NoFuc	NoSA	50	0.0784929	5	M5	1	High-mannose	1	Yes
S	HCoV-NL63	N0506	N2H4	NoFuc	NoSA	5	0.00784929	6	M1-M4	1	High-mannose	1	Yes
S	HCoV-NL63	N0506	N3H6	NoFuc	NoSA	6	0.00941915	7	Hybrid	2	Hybrid	1	Yes	Yes
S	HCoV-NL63	N0506	N3H6F1	1Core and 1Term	NoSA	2	0.00313972	8	F-Hybrid	2	Hybrid	1	Yes
S	HCoV-NL63	N0506	N4H5F1	1Core and 1Term	NoSA	2	0.00313972	12	F-A2/F-A1B	3	Complex	1	Yes	Yes
S	HCoV-NL63	N0506	Unoccupied	NoFuc	NoSA	0	0	19	Unoccupied	4	Unoccupied	1
S	HCoV-NL63	N0512	N2H9	NoFuc	NoSA	19	0.404255	1	M9	1	High-mannose	1	Yes			Yes
S	HCoV-NL63	N0512	N2H8	NoFuc	NoSA	23	0.489362	2	M8	1	High-mannose	1	Yes	Yes	Yes
S	HCoV-NL63	N0512	N2H7	NoFuc	NoSA	2	0.0425532	3	M7	1	High-mannose	1	Yes
S	HCoV-NL63	N0512	N2H5	NoFuc	NoSA	3	0.0638298	5	M5	1	High-mannose	1	Yes
S	HCoV-NL63	N0512	Unoccupied	NoFuc	NoSA	0	0	19	Unoccupied	4	Unoccupied	1
S	HCoV-NL63	N0626	N2H9	NoFuc	NoSA	142	0.0998181	1	M9	1	High-mannose	0.993964	Yes
S	HCoV-NL63	N0626	N2H8	NoFuc	NoSA	601	0.42247	2	M8	1	High-mannose	0.993964	Yes	Yes	Yes	Yes
S	HCoV-NL63	N0626	N2H7	NoFuc	NoSA	322	0.226348	3	M7	1	High-mannose	0.993964	Yes
S	HCoV-NL63	N0626	N2H6	NoFuc	NoSA	110	0.0773239	4	M6	1	High-mannose	0.993964	Yes
S	HCoV-NL63	N0626	N2H5	NoFuc	NoSA	82	0.0576415	5	M5	1	High-mannose	0.993964	Yes
S	HCoV-NL63	N0626	N2H3	NoFuc	NoSA	5	0.00351472	6	M1-M4	1	High-mannose	0.993964
S	HCoV-NL63	N0626	N2H4	NoFuc	NoSA	25	0.0175736	6	M1-M4	1	High-mannose	0.993964	Yes
S	HCoV-NL63	N0626	N3H5	NoFuc	NoSA	30	0.0210883	7	Hybrid	2	Hybrid	0.993964
S	HCoV-NL63	N0626	N3H6	NoFuc	NoSA	38	0.0267119	7	Hybrid	2	Hybrid	0.993964	Yes	Yes
S	HCoV-NL63	N0626	N3H6A1	NoFuc	1SA	3	0.00210883	7	Hybrid	2	Hybrid	0.993964
S	HCoV-NL63	N0626	N3H6G1	NoFuc	1SA	5	0.00351472	7	Hybrid	2	Hybrid	0.993964
S	HCoV-NL63	N0626	N3H7	NoFuc	NoSA	5	0.00351472	7	Hybrid	2	Hybrid	0.993964
S	HCoV-NL63	N0626	N3H5F1	1Core and 1Term	NoSA	9	0.0063265	8	F-Hybrid	2	Hybrid	0.993964	Yes
S	HCoV-NL63	N0626	N3H6F1	1Core and 1Term	NoSA	5	0.00351472	8	F-Hybrid	2	Hybrid	0.993964
S	HCoV-NL63	N0626	N3H7F1	1Core and 1Term	NoSA	3	0.00210883	8	F-Hybrid	2	Hybrid	0.993964
S	HCoV-NL63	N0626	N4H4	NoFuc	NoSA	5	0.00351472	11	A2/A1B	3	Complex	0.993964
S	HCoV-NL63	N0626	N4H5	NoFuc	NoSA	11	0.00773239	11	A2/A1B	3	Complex	0.993964	Yes	Yes
S	HCoV-NL63	N0626	N4H4F1	1Core and 1Term	NoSA	3	0.00210883	12	F-A2/F-A1B	3	Complex	0.993964
S	HCoV-NL63	N0626	N4H5F1	1Core and 1Term	NoSA	10	0.00702945	12	F-A2/F-A1B	3	Complex	0.993964	Yes
S	HCoV-NL63	N0626	Unoccupied	NoFuc	NoSA	8.58704	0.00603622	19	Unoccupied	4	Unoccupied	0.993964
S	HCoV-NL63	N0645	N2H9	NoFuc	NoSA	27	0.024839	1	M9	1	High-mannose	1	Yes
S	HCoV-NL63	N0645	N2H8	NoFuc	NoSA	316	0.290708	2	M8	1	High-mannose	1	Yes	Yes	Yes	Yes
S	HCoV-NL63	N0645	N2H7	NoFuc	NoSA	251	0.230911	3	M7	1	High-mannose	1	Yes
S	HCoV-NL63	N0645	N2H6	NoFuc	NoSA	205	0.188592	4	M6	1	High-mannose	1	Yes
S	HCoV-NL63	N0645	N2H5	NoFuc	NoSA	111	0.102116	5	M5	1	High-mannose	1	Yes
S	HCoV-NL63	N0645	N2H3	NoFuc	NoSA	2	0.00183993	6	M1-M4	1	High-mannose	1
S	HCoV-NL63	N0645	N2H4	NoFuc	NoSA	51	0.0469181	6	M1-M4	1	High-mannose	1	Yes
S	HCoV-NL63	N0645	N3H5	NoFuc	NoSA	4	0.00367985	7	Hybrid	2	Hybrid	1
S	HCoV-NL63	N0645	N3H6	NoFuc	NoSA	37	0.0340386	7	Hybrid	2	Hybrid	1	Yes	Yes
S	HCoV-NL63	N0645	N3H4F1	1Core and 1Term	NoSA	3	0.00275989	8	F-Hybrid	2	Hybrid	1
S	HCoV-NL63	N0645	N3H5F1	1Core and 1Term	NoSA	30	0.0275989	8	F-Hybrid	2	Hybrid	1	Yes
S	HCoV-NL63	N0645	N3H6F1	1Core and 1Term	NoSA	27	0.024839	8	F-Hybrid	2	Hybrid	1
S	HCoV-NL63	N0645	N3H4F1	1Core and 1Term	NoSA	2	0.00183993	10	F-A1	3	Complex	1	Yes
S	HCoV-NL63	N0645	N4H4F1	1Core and 1Term	NoSA	4	0.00367985	12	F-A2/F-A1B	3	Complex	1
S	HCoV-NL63	N0645	N4H5F1	1Core and 1Term	NoSA	17	0.0156394	12	F-A2/F-A1B	3	Complex	1	Yes	Yes
S	HCoV-NL63	N0645	Unoccupied	NoFuc	NoSA	0	0	19	Unoccupied	4	Unoccupied	1
S	HCoV-NL63	N0666	N2H9	NoFuc	NoSA	139	0.119648	1	M9	1	High-mannose	0.982143	Yes
S	HCoV-NL63	N0666	N2H8	NoFuc	NoSA	669	0.575858	2	M8	1	High-mannose	0.982143	Yes	Yes	Yes	Yes
S	HCoV-NL63	N0666	N2H7	NoFuc	NoSA	212	0.182484	3	M7	1	High-mannose	0.982143	Yes
S	HCoV-NL63	N0666	N2H6	NoFuc	NoSA	80	0.0688619	4	M6	1	High-mannose	0.982143	Yes
S	HCoV-NL63	N0666	N2H5	NoFuc	NoSA	18	0.0154939	5	M5	1	High-mannose	0.982143	Yes
S	HCoV-NL63	N0666	N2H4	NoFuc	NoSA	15	0.0129116	6	M1-M4	1	High-mannose	0.982143	Yes
S	HCoV-NL63	N0666	N5H5	NoFuc	NoSA	2	0.00172155	13	A3/A2B	3	Complex	0.982143
S	HCoV-NL63	N0666	N5H6	NoFuc	NoSA	6	0.00516464	13	A3/A2B	3	Complex	0.982143	Yes	Yes
S	HCoV-NL63	N0666	Unoccupied	NoFuc	NoSA	20.7455	0.0178571	19	Unoccupied	4	Unoccupied	0.982143
S	HCoV-NL63	N0699	N2H9	NoFuc	NoSA	3	0.00337755	1	M9	1	High-mannose	0.943463	Yes
S	HCoV-NL63	N0699	N2H8	NoFuc	NoSA	281	0.316364	2	M8	1	High-mannose	0.943463	Yes	Yes	Yes	Yes
S	HCoV-NL63	N0699	N2H7	NoFuc	NoSA	279	0.314112	3	M7	1	High-mannose	0.943463	Yes
S	HCoV-NL63	N0699	N2H6	NoFuc	NoSA	130	0.146361	4	M6	1	High-mannose	0.943463	Yes
S	HCoV-NL63	N0699	N2H5	NoFuc	NoSA	85	0.0956973	5	M5	1	High-mannose	0.943463	Yes
S	HCoV-NL63	N0699	N2H4	NoFuc	NoSA	4	0.0045034	6	M1-M4	1	High-mannose	0.943463	Yes
S	HCoV-NL63	N0699	N3H5	NoFuc	NoSA	9	0.0101327	7	Hybrid	2	Hybrid	0.943463
S	HCoV-NL63	N0699	N3H6	NoFuc	NoSA	41	0.0461599	7	Hybrid	2	Hybrid	0.943463	Yes	Yes
S	HCoV-NL63	N0699	N4H5	NoFuc	NoSA	6	0.0067551	11	A2/A1B	3	Complex	0.943463	Yes	Yes
S	HCoV-NL63	N0699	Unoccupied	NoFuc	NoSA	50.2172	0.0565371	19	Unoccupied	4	Unoccupied	0.943463
S	HCoV-NL63	N0723	N2H9	NoFuc	NoSA	4	0.103387	1	M9	1	High-mannose	0.852941	Yes			Yes
S	HCoV-NL63	N0723	N2H8	NoFuc	NoSA	12	0.31016	2	M8	1	High-mannose	0.852941	Yes	Yes	Yes
S	HCoV-NL63	N0723	N2H7	NoFuc	NoSA	10	0.258467	3	M7	1	High-mannose	0.852941	Yes
S	HCoV-NL63	N0723	N2H6	NoFuc	NoSA	3	0.0775401	4	M6	1	High-mannose	0.852941	Yes
S	HCoV-NL63	N0723	N2H5	NoFuc	NoSA	2	0.0516934	5	M5	1	High-mannose	0.852941	Yes
S	HCoV-NL63	N0723	N2H3	NoFuc	NoSA	2	0.0516934	6	M1-M4	1	High-mannose	0.852941	Yes
S	HCoV-NL63	N0723	Unoccupied	NoFuc	NoSA	5.68966	0.147059	19	Unoccupied	4	Unoccupied	0.852941
S	HCoV-NL63	N0749	N2H9	NoFuc	NoSA	173	0.377101	1	M9	1	High-mannose	0.974359	Yes	Yes	Yes	Yes
S	HCoV-NL63	N0749	N2H8	NoFuc	NoSA	148	0.322607	2	M8	1	High-mannose	0.974359	Yes
S	HCoV-NL63	N0749	N2H7	NoFuc	NoSA	59	0.128607	3	M7	1	High-mannose	0.974359	Yes
S	HCoV-NL63	N0749	N2H6	NoFuc	NoSA	24	0.0523146	4	M6	1	High-mannose	0.974359	Yes
S	HCoV-NL63	N0749	N2H5	NoFuc	NoSA	18	0.0392359	5	M5	1	High-mannose	0.974359	Yes
S	HCoV-NL63	N0749	N2H4	NoFuc	NoSA	12	0.0261573	6	M1-M4	1	High-mannose	0.974359	Yes
S	HCoV-NL63	N0749	N3H6F1	1Core and 1Term	NoSA	4	0.0087191	8	F-Hybrid	2	Hybrid	0.974359
S	HCoV-NL63	N0749	N3H7F1	1Core and 1Term	NoSA	9	0.019618	8	F-Hybrid	2	Hybrid	0.974359	Yes	Yes
S	HCoV-NL63	N0749	Unoccupied	NoFuc	NoSA	11.7632	0.025641	19	Unoccupied	4	Unoccupied	0.974359
S	HCoV-NL63	N0762	N2H8	NoFuc	NoSA	36	0.163636	2	M8	1	High-mannose	1	Yes			Yes
S	HCoV-NL63	N0762	N2H7	NoFuc	NoSA	66	0.3	3	M7	1	High-mannose	1	Yes	Yes	Yes
S	HCoV-NL63	N0762	N2H6	NoFuc	NoSA	44	0.2	4	M6	1	High-mannose	1	Yes
S	HCoV-NL63	N0762	N2H5	NoFuc	NoSA	41	0.186364	5	M5	1	High-mannose	1	Yes
S	HCoV-NL63	N0762	N2H4	NoFuc	NoSA	3	0.0136364	6	M1-M4	1	High-mannose	1	Yes
S	HCoV-NL63	N0762	N3H5	NoFuc	NoSA	8	0.0363636	7	Hybrid	2	Hybrid	1
S	HCoV-NL63	N0762	N3H6	NoFuc	NoSA	11	0.05	7	Hybrid	2	Hybrid	1	Yes	Yes
S	HCoV-NL63	N0762	N4H5	NoFuc	NoSA	7	0.0318182	11	A2/A1B	3	Complex	1	Yes	Yes
S	HCoV-NL63	N0762	N5H6	NoFuc	NoSA	4	0.0181818	13	A3/A2B	3	Complex	1	Yes
S	HCoV-NL63	N0762	Unoccupied	NoFuc	NoSA	0	0	19	Unoccupied	4	Unoccupied	1
S	HCoV-NL63	N0768	N2H8	NoFuc	NoSA	15	0.340909	2	M8	1	High-mannose	1	Yes			Yes
S	HCoV-NL63	N0768	N2H7	NoFuc	NoSA	17	0.386364	3	M7	1	High-mannose	1	Yes	Yes	Yes
S	HCoV-NL63	N0768	N2H6	NoFuc	NoSA	7	0.159091	4	M6	1	High-mannose	1	Yes
S	HCoV-NL63	N0768	N2H5	NoFuc	NoSA	5	0.113636	5	M5	1	High-mannose	1	Yes
S	HCoV-NL63	N0768	Unoccupied	NoFuc	NoSA	0	0	19	Unoccupied	4	Unoccupied	1
S	HCoV-NL63	N0844	N2H9	NoFuc	NoSA	141	0.0928866	1	M9	1	High-mannose	0.96444	Yes
S	HCoV-NL63	N0844	N2H8	NoFuc	NoSA	632	0.416343	2	M8	1	High-mannose	0.96444	Yes	Yes	Yes	Yes
S	HCoV-NL63	N0844	N2H7	NoFuc	NoSA	373	0.245721	3	M7	1	High-mannose	0.96444	Yes
S	HCoV-NL63	N0844	N2H6	NoFuc	NoSA	185	0.121872	4	M6	1	High-mannose	0.96444	Yes
S	HCoV-NL63	N0844	N2H5	NoFuc	NoSA	104	0.0685121	5	M5	1	High-mannose	0.96444	Yes
S	HCoV-NL63	N0844	N2H4	NoFuc	NoSA	23	0.0151517	6	M1-M4	1	High-mannose	0.96444	Yes
S	HCoV-NL63	N0844	N4H6	NoFuc	NoSA	4	0.00263508	7	Hybrid	2	Hybrid	0.96444	Yes	Yes
S	HCoV-NL63	N0844	N3H5F2	1Core1Term and 2Term	NoSA	2	0.00131754	8	F-Hybrid	2	Hybrid	0.96444	Yes
S	HCoV-NL63	N0844	Unoccupied	NoFuc	NoSA	53.9799	0.0355603	19	Unoccupied	4	Unoccupied	0.96444
S	HCoV-NL63	N0852	N2H9	NoFuc	NoSA	691	0.318448	1	M9	1	High-mannose	0.992674	Yes	Yes	Yes	Yes
S	HCoV-NL63	N0852	N2H8	NoFuc	NoSA	617	0.284345	2	M8	1	High-mannose	0.992674	Yes
S	HCoV-NL63	N0852	N2H7	NoFuc	NoSA	516	0.237799	3	M7	1	High-mannose	0.992674	Yes
S	HCoV-NL63	N0852	N2H6	NoFuc	NoSA	144	0.0663626	4	M6	1	High-mannose	0.992674	Yes
S	HCoV-NL63	N0852	N2H5	NoFuc	NoSA	101	0.046546	5	M5	1	High-mannose	0.992674	Yes
S	HCoV-NL63	N0852	N2H4	NoFuc	NoSA	36	0.0165907	6	M1-M4	1	High-mannose	0.992674	Yes
S	HCoV-NL63	N0852	N3H5	NoFuc	NoSA	4	0.00184341	7	Hybrid	2	Hybrid	0.992674
S	HCoV-NL63	N0852	N3H6	NoFuc	NoSA	22	0.0101387	7	Hybrid	2	Hybrid	0.992674	Yes	Yes
S	HCoV-NL63	N0852	N3H7	NoFuc	NoSA	7	0.00322596	7	Hybrid	2	Hybrid	0.992674
S	HCoV-NL63	N0852	N4H6	NoFuc	NoSA	11	0.00506937	7	Hybrid	2	Hybrid	0.992674
S	HCoV-NL63	N0852	N3H7F1	1Core and 1Term	NoSA	5	0.00230426	8	F-Hybrid	2	Hybrid	0.992674	Yes
S	HCoV-NL63	N0852	Unoccupied	NoFuc	NoSA	15.8967	0.00732601	19	Unoccupied	4	Unoccupied	0.992674
S	HCoV-NL63	N1111	N2H10	NoFuc	NoSA	31	0.0496	1	M9	1	High-mannose	1
S	HCoV-NL63	N1111	N2H9	NoFuc	NoSA	367	0.5872	1	M9	1	High-mannose	1	Yes	Yes	Yes	Yes
S	HCoV-NL63	N1111	N2H8	NoFuc	NoSA	138	0.2208	2	M8	1	High-mannose	1	Yes
S	HCoV-NL63	N1111	N2H7	NoFuc	NoSA	37	0.0592	3	M7	1	High-mannose	1	Yes
S	HCoV-NL63	N1111	N2H6	NoFuc	NoSA	11	0.0176	4	M6	1	High-mannose	1	Yes
S	HCoV-NL63	N1111	N2H5	NoFuc	NoSA	13	0.0208	5	M5	1	High-mannose	1	Yes
S	HCoV-NL63	N1111	N2H3	NoFuc	NoSA	10	0.016	6	M1-M4	1	High-mannose	1
S	HCoV-NL63	N1111	N2H4	NoFuc	NoSA	15	0.024	6	M1-M4	1	High-mannose	1	Yes
S	HCoV-NL63	N1111	N3H4F1	1Core and 1Term	NoSA	3	0.0048	10	F-A1	3	Complex	1	Yes	Yes
S	HCoV-NL63	N1111	Unoccupied	NoFuc	NoSA	0	0	19	Unoccupied	4	Unoccupied	1
S	HCoV-NL63	N1196	N2H9	NoFuc	NoSA	212	0.490291	1	M9	1	High-mannose	0.980583	Yes	Yes	Yes	Yes
S	HCoV-NL63	N1196	N2H8	NoFuc	NoSA	112	0.259022	2	M8	1	High-mannose	0.980583	Yes
S	HCoV-NL63	N1196	N2H7	NoFuc	NoSA	52	0.12026	3	M7	1	High-mannose	0.980583	Yes
S	HCoV-NL63	N1196	N2H6	NoFuc	NoSA	21	0.0485666	4	M6	1	High-mannose	0.980583	Yes
S	HCoV-NL63	N1196	N2H5	NoFuc	NoSA	18	0.0416285	5	M5	1	High-mannose	0.980583	Yes
S	HCoV-NL63	N1196	N2H4	NoFuc	NoSA	4	0.00925078	6	M1-M4	1	High-mannose	0.980583	Yes
S	HCoV-NL63	N1196	N4H6	NoFuc	NoSA	5	0.0115635	7	Hybrid	2	Hybrid	0.980583	Yes	Yes
S	HCoV-NL63	N1196	Unoccupied	NoFuc	NoSA	8.39604	0.0194175	19	Unoccupied	4	Unoccupied	0.980583
S	HCoV-NL63	N1201	N2H8	NoFuc	NoSA	24	0.119403	2	M8	1	High-mannose	1	Yes			Yes
S	HCoV-NL63	N1201	N2H7	NoFuc	NoSA	51	0.253731	3	M7	1	High-mannose	1	Yes	Yes	Yes
S	HCoV-NL63	N1201	N2H6	NoFuc	NoSA	33	0.164179	4	M6	1	High-mannose	1	Yes
S	HCoV-NL63	N1201	N2H5	NoFuc	NoSA	37	0.18408	5	M5	1	High-mannose	1	Yes
S	HCoV-NL63	N1201	N3H5	NoFuc	NoSA	12	0.0597015	7	Hybrid	2	Hybrid	1
S	HCoV-NL63	N1201	N3H6	NoFuc	NoSA	14	0.0696517	7	Hybrid	2	Hybrid	1	Yes	Yes
S	HCoV-NL63	N1201	N3H6A1	NoFuc	1SA	2	0.00995025	7	Hybrid	2	Hybrid	1
S	HCoV-NL63	N1201	N3H5F1	1Core and 1Term	NoSA	4	0.0199005	8	F-Hybrid	2	Hybrid	1
S	HCoV-NL63	N1201	N3H6F1	1Core and 1Term	NoSA	5	0.0248756	8	F-Hybrid	2	Hybrid	1	Yes
S	HCoV-NL63	N1201	N4H4F1	1Core and 1Term	NoSA	2	0.00995025	12	F-A2/F-A1B	3	Complex	1
S	HCoV-NL63	N1201	N4H5F1	1Core and 1Term	NoSA	9	0.0447761	12	F-A2/F-A1B	3	Complex	1	Yes	Yes
S	HCoV-NL63	N1201	N5H3F1	1Core and 1Term	NoSA	2	0.00995025	14	F-A3/F-A2B	3	Complex	1
S	HCoV-NL63	N1201	N5H4F1	1Core and 1Term	NoSA	3	0.0149254	14	F-A3/F-A2B	3	Complex	1	Yes (Equal amount)
S	HCoV-NL63	N1201	N5H6F1	1Core and 1Term	NoSA	3	0.0149254	14	F-A3/F-A2B	3	Complex	1	Yes (Equal amount)
S	HCoV-NL63	N1201	Unoccupied	NoFuc	NoSA	0	0	19	Unoccupied	4	Unoccupied	1
S	HCoV-NL63	N1218	N2H9	NoFuc	NoSA	3	0.00136802	1	M9	1	High-mannose	0.998658	Yes
S	HCoV-NL63	N1218	N2H8	NoFuc	NoSA	116	0.0528969	2	M8	1	High-mannose	0.998658	Yes
S	HCoV-NL63	N1218	N2H7	NoFuc	NoSA	194	0.0884656	3	M7	1	High-mannose	0.998658	Yes
S	HCoV-NL63	N1218	N2H6	NoFuc	NoSA	223	0.10169	4	M6	1	High-mannose	0.998658	Yes
S	HCoV-NL63	N1218	N2H5	NoFuc	NoSA	237	0.108074	5	M5	1	High-mannose	0.998658	Yes	Yes	Yes
S	HCoV-NL63	N1218	N2H3	NoFuc	NoSA	6	0.00273605	6	M1-M4	1	High-mannose	0.998658
S	HCoV-NL63	N1218	N2H4	NoFuc	NoSA	24	0.0109442	6	M1-M4	1	High-mannose	0.998658	Yes
S	HCoV-NL63	N1218	N3H4	NoFuc	NoSA	8	0.00364806	7	Hybrid	2	Hybrid	0.998658
S	HCoV-NL63	N1218	N3H5	NoFuc	NoSA	43	0.0196083	7	Hybrid	2	Hybrid	0.998658
S	HCoV-NL63	N1218	N3H5A1	NoFuc	1SA	21	0.00957617	7	Hybrid	2	Hybrid	0.998658
S	HCoV-NL63	N1218	N3H5G1	NoFuc	1SA	10	0.00456008	7	Hybrid	2	Hybrid	0.998658
S	HCoV-NL63	N1218	N3H6	NoFuc	NoSA	111	0.0506169	7	Hybrid	2	Hybrid	0.998658	Yes	Yes
S	HCoV-NL63	N1218	N3H6A1	NoFuc	1SA	57	0.0259925	7	Hybrid	2	Hybrid	0.998658
S	HCoV-NL63	N1218	N3H6G1	NoFuc	1SA	30	0.0136802	7	Hybrid	2	Hybrid	0.998658
S	HCoV-NL63	N1218	N3H7	NoFuc	NoSA	4	0.00182403	7	Hybrid	2	Hybrid	0.998658
S	HCoV-NL63	N1218	N4H6	NoFuc	NoSA	19	0.00866415	7	Hybrid	2	Hybrid	0.998658
S	HCoV-NL63	N1218	N4H7	NoFuc	NoSA	4	0.00182403	7	Hybrid	2	Hybrid	0.998658
S	HCoV-NL63	N1218	N5H7	NoFuc	NoSA	3	0.00136802	7	Hybrid	2	Hybrid	0.998658
S	HCoV-NL63	N1218	N3H4F1	1Core and 1Term	NoSA	12	0.0054721	8	F-Hybrid	2	Hybrid	0.998658
S	HCoV-NL63	N1218	N3H5F1	1Core and 1Term	NoSA	27	0.0123122	8	F-Hybrid	2	Hybrid	0.998658
S	HCoV-NL63	N1218	N3H5F1A1	1Core and 1Term	1SA	19	0.00866415	8	F-Hybrid	2	Hybrid	0.998658
S	HCoV-NL63	N1218	N3H5F1G1	1Core and 1Term	1SA	18	0.00820815	8	F-Hybrid	2	Hybrid	0.998658
S	HCoV-NL63	N1218	N3H5F2	1Core1Term and 2Term	NoSA	8	0.00364806	8	F-Hybrid	2	Hybrid	0.998658
S	HCoV-NL63	N1218	N3H6F1	1Core and 1Term	NoSA	37	0.0168723	8	F-Hybrid	2	Hybrid	0.998658	Yes
S	HCoV-NL63	N1218	N4H6F1	1Core and 1Term	NoSA	12	0.0054721	8	F-Hybrid	2	Hybrid	0.998658
S	HCoV-NL63	N1218	N3H3	NoFuc	NoSA	9	0.00410407	9	A1	3	Complex	0.998658	Yes
S	HCoV-NL63	N1218	N3H3F1	1Core and 1Term	NoSA	7	0.00319206	10	F-A1	3	Complex	0.998658	Yes
S	HCoV-NL63	N1218	N3H4F1G1	1Core and 1Term	1SA	2	0.000912016	10	F-A1	3	Complex	0.998658
S	HCoV-NL63	N1218	N4H3	NoFuc	NoSA	4	0.00182403	11	A2/A1B	3	Complex	0.998658
S	HCoV-NL63	N1218	N4H4	NoFuc	NoSA	15	0.00684012	11	A2/A1B	3	Complex	0.998658
S	HCoV-NL63	N1218	N4H5	NoFuc	NoSA	68	0.0310086	11	A2/A1B	3	Complex	0.998658	Yes
S	HCoV-NL63	N1218	N4H5A1	NoFuc	1SA	37	0.0168723	11	A2/A1B	3	Complex	0.998658
S	HCoV-NL63	N1218	N4H5G1	NoFuc	1SA	22	0.0100322	11	A2/A1B	3	Complex	0.998658
S	HCoV-NL63	N1218	N4H3F1	1Core and 1Term	NoSA	23	0.0104882	12	F-A2/F-A1B	3	Complex	0.998658
S	HCoV-NL63	N1218	N4H4F1	1Core and 1Term	NoSA	22	0.0100322	12	F-A2/F-A1B	3	Complex	0.998658
S	HCoV-NL63	N1218	N4H5F1	1Core and 1Term	NoSA	108	0.0492489	12	F-A2/F-A1B	3	Complex	0.998658	Yes	Yes
S	HCoV-NL63	N1218	N4H5F1A1	1Core and 1Term	1SA	43	0.0196083	12	F-A2/F-A1B	3	Complex	0.998658
S	HCoV-NL63	N1218	N4H5F1G1	1Core and 1Term	1SA	28	0.0127682	12	F-A2/F-A1B	3	Complex	0.998658
S	HCoV-NL63	N1218	N4H5F2	1Core1Term and 2Term	NoSA	14	0.00638411	12	F-A2/F-A1B	3	Complex	0.998658
S	HCoV-NL63	N1218	N5H3	NoFuc	NoSA	5	0.00228004	13	A3/A2B	3	Complex	0.998658
S	HCoV-NL63	N1218	N5H4	NoFuc	NoSA	13	0.00592811	13	A3/A2B	3	Complex	0.998658
S	HCoV-NL63	N1218	N5H5	NoFuc	NoSA	26	0.0118562	13	A3/A2B	3	Complex	0.998658
S	HCoV-NL63	N1218	N5H5A1	NoFuc	1SA	2	0.000912016	13	A3/A2B	3	Complex	0.998658
S	HCoV-NL63	N1218	N5H5G1	NoFuc	1SA	2	0.000912016	13	A3/A2B	3	Complex	0.998658
S	HCoV-NL63	N1218	N5H6	NoFuc	NoSA	28	0.0127682	13	A3/A2B	3	Complex	0.998658	Yes
S	HCoV-NL63	N1218	N5H6A1	NoFuc	1SA	23	0.0104882	13	A3/A2B	3	Complex	0.998658
S	HCoV-NL63	N1218	N5H6G1	NoFuc	1SA	4	0.00182403	13	A3/A2B	3	Complex	0.998658
S	HCoV-NL63	N1218	N5H3F1	1Core and 1Term	NoSA	19	0.00866415	14	F-A3/F-A2B	3	Complex	0.998658
S	HCoV-NL63	N1218	N5H4F1	1Core and 1Term	NoSA	22	0.0100322	14	F-A3/F-A2B	3	Complex	0.998658
S	HCoV-NL63	N1218	N5H5F1	1Core and 1Term	NoSA	60	0.0273605	14	F-A3/F-A2B	3	Complex	0.998658
S	HCoV-NL63	N1218	N5H5F1A1	1Core and 1Term	1SA	3	0.00136802	14	F-A3/F-A2B	3	Complex	0.998658
S	HCoV-NL63	N1218	N5H5F1G1	1Core and 1Term	1SA	18	0.00820815	14	F-A3/F-A2B	3	Complex	0.998658
S	HCoV-NL63	N1218	N5H6F1	1Core and 1Term	NoSA	96	0.0437768	14	F-A3/F-A2B	3	Complex	0.998658	Yes			Yes
S	HCoV-NL63	N1218	N5H6F1A1	1Core and 1Term	1SA	35	0.0159603	14	F-A3/F-A2B	3	Complex	0.998658
S	HCoV-NL63	N1218	N5H6F1G1	1Core and 1Term	1SA	18	0.00820815	14	F-A3/F-A2B	3	Complex	0.998658
S	HCoV-NL63	N1218	N5H6F2	1Core1Term and 2Term	NoSA	16	0.00729613	14	F-A3/F-A2B	3	Complex	0.998658
S	HCoV-NL63	N1218	N5H6F3	1Core2Term and 3Term	NoSA	2	0.000912016	14	F-A3/F-A2B	3	Complex	0.998658
S	HCoV-NL63	N1218	N6H6	NoFuc	NoSA	12	0.0054721	15	A4/A3B	3	Complex	0.998658	Yes
S	HCoV-NL63	N1218	N6H7	NoFuc	NoSA	10	0.00456008	15	A4/A3B	3	Complex	0.998658
S	HCoV-NL63	N1218	N6H3F1	1Core and 1Term	NoSA	6	0.00273605	16	F-A4/F-A3B	3	Complex	0.998658
S	HCoV-NL63	N1218	N6H4F1	1Core and 1Term	NoSA	8	0.00364806	16	F-A4/F-A3B	3	Complex	0.998658
S	HCoV-NL63	N1218	N6H5F1	1Core and 1Term	NoSA	12	0.0054721	16	F-A4/F-A3B	3	Complex	0.998658
S	HCoV-NL63	N1218	N6H6F1	1Core and 1Term	NoSA	52	0.0237124	16	F-A4/F-A3B	3	Complex	0.998658	Yes
S	HCoV-NL63	N1218	N6H6F1A1	1Core and 1Term	1SA	6	0.00273605	16	F-A4/F-A3B	3	Complex	0.998658
S	HCoV-NL63	N1218	N6H6F1G1	1Core and 1Term	1SA	2	0.000912016	16	F-A4/F-A3B	3	Complex	0.998658
S	HCoV-NL63	N1218	N6H6F2	1Core1Term and 2Term	NoSA	4	0.00182403	16	F-A4/F-A3B	3	Complex	0.998658
S	HCoV-NL63	N1218	N6H7F1	1Core and 1Term	NoSA	26	0.0118562	16	F-A4/F-A3B	3	Complex	0.998658
S	HCoV-NL63	N1218	N6H7F1A1	1Core and 1Term	1SA	6	0.00273605	16	F-A4/F-A3B	3	Complex	0.998658
S	HCoV-NL63	N1218	N7H7F1	1Core and 1Term	NoSA	6	0.00273605	18	F-A5/F-A4B	3	Complex	0.998658	Yes
S	HCoV-NL63	N1218	Unoccupied	NoFuc	NoSA	2.94355	0.00134228	19	Unoccupied	4	Unoccupied	0.998658
S	HCoV-NL63	N1242	N2H8	NoFuc	NoSA	61	0.10937	2	M8	1	High-mannose	0.948473	Yes			Yes
S	HCoV-NL63	N1242	N2H7	NoFuc	NoSA	117	0.209776	3	M7	1	High-mannose	0.948473	Yes
S	HCoV-NL63	N1242	N2H6	NoFuc	NoSA	131	0.234877	4	M6	1	High-mannose	0.948473	Yes
S	HCoV-NL63	N1242	N2H5	NoFuc	NoSA	135	0.242049	5	M5	1	High-mannose	0.948473	Yes	Yes	Yes
S	HCoV-NL63	N1242	N3H5	NoFuc	NoSA	6	0.0107577	7	Hybrid	2	Hybrid	0.948473
S	HCoV-NL63	N1242	N3H6	NoFuc	NoSA	20	0.0358591	7	Hybrid	2	Hybrid	0.948473	Yes	Yes
S	HCoV-NL63	N1242	N3H5F1	1Core and 1Term	NoSA	11	0.0197225	8	F-Hybrid	2	Hybrid	0.948473	Yes (Equal amount)
S	HCoV-NL63	N1242	N3H6F1	1Core and 1Term	NoSA	11	0.0197225	8	F-Hybrid	2	Hybrid	0.948473	Yes (Equal amount)
S	HCoV-NL63	N1242	N4H5A2	NoFuc	2SA	2	0.00358591	11	A2/A1B	3	Complex	0.948473	Yes
S	HCoV-NL63	N1242	N4H4F1	1Core and 1Term	NoSA	2	0.00358591	12	F-A2/F-A1B	3	Complex	0.948473
S	HCoV-NL63	N1242	N4H5F1	1Core and 1Term	NoSA	22	0.039445	12	F-A2/F-A1B	3	Complex	0.948473	Yes	Yes
S	HCoV-NL63	N1242	N5H5F1	1Core and 1Term	NoSA	7	0.0125507	14	F-A3/F-A2B	3	Complex	0.948473	Yes
S	HCoV-NL63	N1242	N5H6F1	1Core and 1Term	NoSA	4	0.00717182	14	F-A3/F-A2B	3	Complex	0.948473
S	HCoV-NL63	N1242	Unoccupied	NoFuc	NoSA	28.7384	0.0515267	19	Unoccupied	4	Unoccupied	0.948473
S	HCoV-NL63	N1247	N2H9	NoFuc	NoSA	4	0.00583942	1	M9	1	High-mannose	1	Yes
S	HCoV-NL63	N1247	N2H8	NoFuc	NoSA	95	0.138686	2	M8	1	High-mannose	1	Yes			Yes
S	HCoV-NL63	N1247	N2H7	NoFuc	NoSA	123	0.179562	3	M7	1	High-mannose	1	Yes	Yes	Yes
S	HCoV-NL63	N1247	N2H6	NoFuc	NoSA	114	0.166423	4	M6	1	High-mannose	1	Yes
S	HCoV-NL63	N1247	N2H5	NoFuc	NoSA	114	0.166423	5	M5	1	High-mannose	1	Yes
S	HCoV-NL63	N1247	N2H4	NoFuc	NoSA	25	0.0364964	6	M1-M4	1	High-mannose	1	Yes
S	HCoV-NL63	N1247	N3H4	NoFuc	NoSA	2	0.00291971	7	Hybrid	2	Hybrid	1
S	HCoV-NL63	N1247	N3H5	NoFuc	NoSA	14	0.020438	7	Hybrid	2	Hybrid	1
S	HCoV-NL63	N1247	N3H6	NoFuc	NoSA	28	0.0408759	7	Hybrid	2	Hybrid	1	Yes	Yes
S	HCoV-NL63	N1247	N3H6A1	NoFuc	1SA	14	0.020438	7	Hybrid	2	Hybrid	1
S	HCoV-NL63	N1247	N3H5F1	1Core and 1Term	NoSA	4	0.00583942	8	F-Hybrid	2	Hybrid	1
S	HCoV-NL63	N1247	N3H6F1	1Core and 1Term	NoSA	7	0.010219	8	F-Hybrid	2	Hybrid	1	Yes
S	HCoV-NL63	N1247	N3H3F1	1Core and 1Term	NoSA	4	0.00583942	10	F-A1	3	Complex	1	Yes (Equal amount)
S	HCoV-NL63	N1247	N3H4F1	1Core and 1Term	NoSA	4	0.00583942	10	F-A1	3	Complex	1	Yes (Equal amount)
S	HCoV-NL63	N1247	N4H5	NoFuc	NoSA	9	0.0131387	11	A2/A1B	3	Complex	1	Yes
S	HCoV-NL63	N1247	N4H3F1	1Core and 1Term	NoSA	10	0.0145985	12	F-A2/F-A1B	3	Complex	1
S	HCoV-NL63	N1247	N4H4F1	1Core and 1Term	NoSA	9	0.0131387	12	F-A2/F-A1B	3	Complex	1
S	HCoV-NL63	N1247	N4H5F1	1Core and 1Term	NoSA	28	0.0408759	12	F-A2/F-A1B	3	Complex	1	Yes	Yes
S	HCoV-NL63	N1247	N4H5F1A1	1Core and 1Term	1SA	11	0.0160584	12	F-A2/F-A1B	3	Complex	1
S	HCoV-NL63	N1247	N5H3F1	1Core and 1Term	NoSA	2	0.00291971	14	F-A3/F-A2B	3	Complex	1
S	HCoV-NL63	N1247	N5H4F1	1Core and 1Term	NoSA	2	0.00291971	14	F-A3/F-A2B	3	Complex	1
S	HCoV-NL63	N1247	N5H5F1	1Core and 1Term	NoSA	19	0.0277372	14	F-A3/F-A2B	3	Complex	1	Yes
S	HCoV-NL63	N1247	N5H6F1	1Core and 1Term	NoSA	13	0.0189781	14	F-A3/F-A2B	3	Complex	1
S	HCoV-NL63	N1247	N5H6F1A1	1Core and 1Term	1SA	7	0.010219	14	F-A3/F-A2B	3	Complex	1
S	HCoV-NL63	N1247	N6H6F1	1Core and 1Term	NoSA	12	0.0175182	16	F-A4/F-A3B	3	Complex	1	Yes
S	HCoV-NL63	N1247	N6H6F1A1	1Core and 1Term	1SA	2	0.00291971	16	F-A4/F-A3B	3	Complex	1
S	HCoV-NL63	N1247	N6H7F1	1Core and 1Term	NoSA	9	0.0131387	16	F-A4/F-A3B	3	Complex	1
S	HCoV-NL63	N1247	Unoccupied	NoFuc	NoSA	0	0	19	Unoccupied	4	Unoccupied	1
S	HCoV-NL63	N1277	N2H8	NoFuc	NoSA	26	0.0890411	2	M8	1	High-mannose	1	Yes			Yes
S	HCoV-NL63	N1277	N2H7	NoFuc	NoSA	60	0.205479	3	M7	1	High-mannose	1	Yes	Yes	Yes
S	HCoV-NL63	N1277	N2H6	NoFuc	NoSA	35	0.119863	4	M6	1	High-mannose	1	Yes
S	HCoV-NL63	N1277	N2H5	NoFuc	NoSA	44	0.150685	5	M5	1	High-mannose	1	Yes
S	HCoV-NL63	N1277	N3H5	NoFuc	NoSA	29	0.0993151	7	Hybrid	2	Hybrid	1	Yes	Yes
S	HCoV-NL63	N1277	N3H6	NoFuc	NoSA	28	0.0958904	7	Hybrid	2	Hybrid	1
S	HCoV-NL63	N1277	N3H6A1	NoFuc	1SA	3	0.010274	7	Hybrid	2	Hybrid	1
S	HCoV-NL63	N1277	N3H6G1	NoFuc	1SA	3	0.010274	7	Hybrid	2	Hybrid	1
S	HCoV-NL63	N1277	N3H4	NoFuc	NoSA	3	0.010274	9	A1	3	Complex	1	Yes
S	HCoV-NL63	N1277	N4H5	NoFuc	NoSA	11	0.0376712	11	A2/A1B	3	Complex	1	Yes
S	HCoV-NL63	N1277	N4H5F1	1Core and 1Term	NoSA	20	0.0684932	12	F-A2/F-A1B	3	Complex	1	Yes	Yes
S	HCoV-NL63	N1277	N4H5F1A1	1Core and 1Term	1SA	4	0.0136986	12	F-A2/F-A1B	3	Complex	1
S	HCoV-NL63	N1277	N5H6F1	1Core and 1Term	NoSA	12	0.0410959	14	F-A3/F-A2B	3	Complex	1	Yes
S	HCoV-NL63	N1277	N6H3F1	1Core and 1Term	NoSA	14	0.0479452	16	F-A4/F-A3B	3	Complex	1	Yes
S	HCoV-NL63	N1277	Unoccupied	NoFuc	NoSA	0	0	19	Unoccupied	4	Unoccupied	1

## Sheet: Class
Gene	Organism	Asn(N)#	Class#	Class	Spectral Counts (Class)	% Spectral Counts (Class)	Type#	Type	Occupancy
S	HCoV-NL63	N0024	1	M9	4	0.0120608	1	High-mannose	0.973913
S	HCoV-NL63	N0024	2	M8	68	0.205034	1	High-mannose	0.973913
S	HCoV-NL63	N0024	3	M7	160	0.482434	1	High-mannose	0.973913
S	HCoV-NL63	N0024	4	M6	68	0.205034	1	High-mannose	0.973913
S	HCoV-NL63	N0024	5	M5	23	0.0693498	1	High-mannose	0.973913
S	HCoV-NL63	N0024	6	M1-M4	ND	ND	1	High-mannose	0.973913
S	HCoV-NL63	N0024	7	Hybrid	ND	ND	2	Hybrid	0.973913
S	HCoV-NL63	N0024	8	F-Hybrid	ND	ND	2	Hybrid	0.973913
S	HCoV-NL63	N0024	9	A1	ND	ND	3	Complex	0.973913
S	HCoV-NL63	N0024	10	F-A1	ND	ND	3	Complex	0.973913
S	HCoV-NL63	N0024	11	A2/A1B	ND	ND	3	Complex	0.973913
S	HCoV-NL63	N0024	12	F-A2/F-A1B	ND	ND	3	Complex	0.973913
S	HCoV-NL63	N0024	13	A3/A2B	ND	ND	3	Complex	0.973913
S	HCoV-NL63	N0024	14	F-A3/F-A2B	ND	ND	3	Complex	0.973913
S	HCoV-NL63	N0024	15	A4/A3B	ND	ND	3	Complex	0.973913
S	HCoV-NL63	N0024	16	F-A4/F-A3B	ND	ND	3	Complex	0.973913
S	HCoV-NL63	N0024	17	A5/A4B	ND	ND	3	Complex	0.973913
S	HCoV-NL63	N0024	18	F-A5/F-A4B	ND	ND	3	Complex	0.973913
S	HCoV-NL63	N0024	19	Unoccupied	8.65179	0.026087	4	Unoccupied	0.973913
S	HCoV-NL63	N0035	1	M9	ND	ND	1	High-mannose	1
S	HCoV-NL63	N0035	2	M8	49	0.0710145	1	High-mannose	1
S	HCoV-NL63	N0035	3	M7	158	0.228986	1	High-mannose	1
S	HCoV-NL63	N0035	4	M6	96	0.13913	1	High-mannose	1
S	HCoV-NL63	N0035	5	M5	66	0.0956522	1	High-mannose	1
S	HCoV-NL63	N0035	6	M1-M4	ND	ND	1	High-mannose	1
S	HCoV-NL63	N0035	7	Hybrid	137	0.198551	2	Hybrid	1
S	HCoV-NL63	N0035	8	F-Hybrid	90	0.130435	2	Hybrid	1
S	HCoV-NL63	N0035	9	A1	5	0.00724638	3	Complex	1
S	HCoV-NL63	N0035	10	F-A1	8	0.0115942	3	Complex	1
S	HCoV-NL63	N0035	11	A2/A1B	13	0.0188406	3	Complex	1
S	HCoV-NL63	N0035	12	F-A2/F-A1B	46	0.0666667	3	Complex	1
S	HCoV-NL63	N0035	13	A3/A2B	ND	ND	3	Complex	1
S	HCoV-NL63	N0035	14	F-A3/F-A2B	22	0.0318841	3	Complex	1
S	HCoV-NL63	N0035	15	A4/A3B	ND	ND	3	Complex	1
S	HCoV-NL63	N0035	16	F-A4/F-A3B	ND	ND	3	Complex	1
S	HCoV-NL63	N0035	17	A5/A4B	ND	ND	3	Complex	1
S	HCoV-NL63	N0035	18	F-A5/F-A4B	ND	ND	3	Complex	1
S	HCoV-NL63	N0035	19	Unoccupied	0	0	4	Unoccupied	1
S	HCoV-NL63	N0052	1	M9	ND	ND	1	High-mannose	1
S	HCoV-NL63	N0052	2	M8	58	0.164773	1	High-mannose	1
S	HCoV-NL63	N0052	3	M7	121	0.34375	1	High-mannose	1
S	HCoV-NL63	N0052	4	M6	78	0.221591	1	High-mannose	1
S	HCoV-NL63	N0052	5	M5	45	0.127841	1	High-mannose	1
S	HCoV-NL63	N0052	6	M1-M4	ND	ND	1	High-mannose	1
S	HCoV-NL63	N0052	7	Hybrid	16	0.0454545	2	Hybrid	1
S	HCoV-NL63	N0052	8	F-Hybrid	13	0.0369318	2	Hybrid	1
S	HCoV-NL63	N0052	9	A1	ND	ND	3	Complex	1
S	HCoV-NL63	N0052	10	F-A1	ND	ND	3	Complex	1
S	HCoV-NL63	N0052	11	A2/A1B	ND	ND	3	Complex	1
S	HCoV-NL63	N0052	12	F-A2/F-A1B	18	0.0511364	3	Complex	1
S	HCoV-NL63	N0052	13	A3/A2B	ND	ND	3	Complex	1
S	HCoV-NL63	N0052	14	F-A3/F-A2B	3	0.00852273	3	Complex	1
S	HCoV-NL63	N0052	15	A4/A3B	ND	ND	3	Complex	1
S	HCoV-NL63	N0052	16	F-A4/F-A3B	ND	ND	3	Complex	1
S	HCoV-NL63	N0052	17	A5/A4B	ND	ND	3	Complex	1
S	HCoV-NL63	N0052	18	F-A5/F-A4B	ND	ND	3	Complex	1
S	HCoV-NL63	N0052	19	Unoccupied	0	0	4	Unoccupied	1
S	HCoV-NL63	N0098	1	M9	9	0.0311419	1	High-mannose	1
S	HCoV-NL63	N0098	2	M8	55	0.190311	1	High-mannose	1
S	HCoV-NL63	N0098	3	M7	54	0.186851	1	High-mannose	1
S	HCoV-NL63	N0098	4	M6	50	0.17301	1	High-mannose	1
S	HCoV-NL63	N0098	5	M5	34	0.117647	1	High-mannose	1
S	HCoV-NL63	N0098	6	M1-M4	2	0.00692042	1	High-mannose	1
S	HCoV-NL63	N0098	7	Hybrid	27	0.0934256	2	Hybrid	1
S	HCoV-NL63	N0098	8	F-Hybrid	30	0.103806	2	Hybrid	1
S	HCoV-NL63	N0098	9	A1	ND	ND	3	Complex	1
S	HCoV-NL63	N0098	10	F-A1	4	0.0138408	3	Complex	1
S	HCoV-NL63	N0098	11	A2/A1B	ND	ND	3	Complex	1
S	HCoV-NL63	N0098	12	F-A2/F-A1B	19	0.0657439	3	Complex	1
S	HCoV-NL63	N0098	13	A3/A2B	ND	ND	3	Complex	1
S	HCoV-NL63	N0098	14	F-A3/F-A2B	5	0.017301	3	Complex	1
S	HCoV-NL63	N0098	15	A4/A3B	ND	ND	3	Complex	1
S	HCoV-NL63	N0098	16	F-A4/F-A3B	ND	ND	3	Complex	1
S	HCoV-NL63	N0098	17	A5/A4B	ND	ND	3	Complex	1
S	HCoV-NL63	N0098	18	F-A5/F-A4B	ND	ND	3	Complex	1
S	HCoV-NL63	N0098	19	Unoccupied	0	0	4	Unoccupied	1
S	HCoV-NL63	N0111	1	M9	31	0.0736842	1	High-mannose	0.736842
S	HCoV-NL63	N0111	2	M8	99	0.235314	1	High-mannose	0.736842
S	HCoV-NL63	N0111	3	M7	59	0.140238	1	High-mannose	0.736842
S	HCoV-NL63	N0111	4	M6	44	0.104584	1	High-mannose	0.736842
S	HCoV-NL63	N0111	5	M5	41	0.0974533	1	High-mannose	0.736842
S	HCoV-NL63	N0111	6	M1-M4	13	0.0308998	1	High-mannose	0.736842
S	HCoV-NL63	N0111	7	Hybrid	8	0.0190153	2	Hybrid	0.736842
S	HCoV-NL63	N0111	8	F-Hybrid	7	0.0166384	2	Hybrid	0.736842
S	HCoV-NL63	N0111	9	A1	ND	ND	3	Complex	0.736842
S	HCoV-NL63	N0111	10	F-A1	ND	ND	3	Complex	0.736842
S	HCoV-NL63	N0111	11	A2/A1B	ND	ND	3	Complex	0.736842
S	HCoV-NL63	N0111	12	F-A2/F-A1B	6	0.0142615	3	Complex	0.736842
S	HCoV-NL63	N0111	13	A3/A2B	ND	ND	3	Complex	0.736842
S	HCoV-NL63	N0111	14	F-A3/F-A2B	2	0.00475382	3	Complex	0.736842
S	HCoV-NL63	N0111	15	A4/A3B	ND	ND	3	Complex	0.736842
S	HCoV-NL63	N0111	16	F-A4/F-A3B	ND	ND	3	Complex	0.736842
S	HCoV-NL63	N0111	17	A5/A4B	ND	ND	3	Complex	0.736842
S	HCoV-NL63	N0111	18	F-A5/F-A4B	ND	ND	3	Complex	0.736842
S	HCoV-NL63	N0111	19	Unoccupied	110.714	0.263158	4	Unoccupied	0.736842
S	HCoV-NL63	N0119	1	M9	42	0.0397053	1	High-mannose	0.976562
S	HCoV-NL63	N0119	2	M8	300	0.28361	1	High-mannose	0.976562
S	HCoV-NL63	N0119	3	M7	268	0.253358	1	High-mannose	0.976562
S	HCoV-NL63	N0119	4	M6	166	0.156931	1	High-mannose	0.976562
S	HCoV-NL63	N0119	5	M5	187	0.176783	1	High-mannose	0.976562
S	HCoV-NL63	N0119	6	M1-M4	31	0.0293063	1	High-mannose	0.976562
S	HCoV-NL63	N0119	7	Hybrid	12	0.0113444	2	Hybrid	0.976562
S	HCoV-NL63	N0119	8	F-Hybrid	5	0.00472683	2	Hybrid	0.976562
S	HCoV-NL63	N0119	9	A1	ND	ND	3	Complex	0.976562
S	HCoV-NL63	N0119	10	F-A1	ND	ND	3	Complex	0.976562
S	HCoV-NL63	N0119	11	A2/A1B	ND	ND	3	Complex	0.976562
S	HCoV-NL63	N0119	12	F-A2/F-A1B	17	0.0160712	3	Complex	0.976562
S	HCoV-NL63	N0119	13	A3/A2B	ND	ND	3	Complex	0.976562
S	HCoV-NL63	N0119	14	F-A3/F-A2B	5	0.00472683	3	Complex	0.976562
S	HCoV-NL63	N0119	15	A4/A3B	ND	ND	3	Complex	0.976562
S	HCoV-NL63	N0119	16	F-A4/F-A3B	ND	ND	3	Complex	0.976562
S	HCoV-NL63	N0119	17	A5/A4B	ND	ND	3	Complex	0.976562
S	HCoV-NL63	N0119	18	F-A5/F-A4B	ND	ND	3	Complex	0.976562
S	HCoV-NL63	N0119	19	Unoccupied	24.792	0.0234375	4	Unoccupied	0.976562
S	HCoV-NL63	N0155	1	M9	581	0.273927	1	High-mannose	1
S	HCoV-NL63	N0155	2	M8	679	0.320132	1	High-mannose	1
S	HCoV-NL63	N0155	3	M7	401	0.189062	1	High-mannose	1
S	HCoV-NL63	N0155	4	M6	197	0.0928807	1	High-mannose	1
S	HCoV-NL63	N0155	5	M5	129	0.0608204	1	High-mannose	1
S	HCoV-NL63	N0155	6	M1-M4	71	0.0334748	1	High-mannose	1
S	HCoV-NL63	N0155	7	Hybrid	43	0.0202735	2	Hybrid	1
S	HCoV-NL63	N0155	8	F-Hybrid	5	0.00235738	2	Hybrid	1
S	HCoV-NL63	N0155	9	A1	ND	ND	3	Complex	1
S	HCoV-NL63	N0155	10	F-A1	ND	ND	3	Complex	1
S	HCoV-NL63	N0155	11	A2/A1B	ND	ND	3	Complex	1
S	HCoV-NL63	N0155	12	F-A2/F-A1B	12	0.00565771	3	Complex	1
S	HCoV-NL63	N0155	13	A3/A2B	ND	ND	3	Complex	1
S	HCoV-NL63	N0155	14	F-A3/F-A2B	3	0.00141443	3	Complex	1
S	HCoV-NL63	N0155	15	A4/A3B	ND	ND	3	Complex	1
S	HCoV-NL63	N0155	16	F-A4/F-A3B	ND	ND	3	Complex	1
S	HCoV-NL63	N0155	17	A5/A4B	ND	ND	3	Complex	1
S	HCoV-NL63	N0155	18	F-A5/F-A4B	ND	ND	3	Complex	1
S	HCoV-NL63	N0155	19	Unoccupied	0	0	4	Unoccupied	1
S	HCoV-NL63	N0178	1	M9	2	0.00604568	1	High-mannose	0.931034
S	HCoV-NL63	N0178	2	M8	45	0.136028	1	High-mannose	0.931034
S	HCoV-NL63	N0178	3	M7	69	0.208576	1	High-mannose	0.931034
S	HCoV-NL63	N0178	4	M6	88	0.26601	1	High-mannose	0.931034
S	HCoV-NL63	N0178	5	M5	46	0.139051	1	High-mannose	0.931034
S	HCoV-NL63	N0178	6	M1-M4	3	0.00906852	1	High-mannose	0.931034
S	HCoV-NL63	N0178	7	Hybrid	13	0.0392969	2	Hybrid	0.931034
S	HCoV-NL63	N0178	8	F-Hybrid	4	0.0120914	2	Hybrid	0.931034
S	HCoV-NL63	N0178	9	A1	ND	ND	3	Complex	0.931034
S	HCoV-NL63	N0178	10	F-A1	ND	ND	3	Complex	0.931034
S	HCoV-NL63	N0178	11	A2/A1B	ND	ND	3	Complex	0.931034
S	HCoV-NL63	N0178	12	F-A2/F-A1B	13	0.0392969	3	Complex	0.931034
S	HCoV-NL63	N0178	13	A3/A2B	ND	ND	3	Complex	0.931034
S	HCoV-NL63	N0178	14	F-A3/F-A2B	25	0.075571	3	Complex	0.931034
S	HCoV-NL63	N0178	15	A4/A3B	ND	ND	3	Complex	0.931034
S	HCoV-NL63	N0178	16	F-A4/F-A3B	ND	ND	3	Complex	0.931034
S	HCoV-NL63	N0178	17	A5/A4B	ND	ND	3	Complex	0.931034
S	HCoV-NL63	N0178	18	F-A5/F-A4B	ND	ND	3	Complex	0.931034
S	HCoV-NL63	N0178	19	Unoccupied	22.8148	0.0689655	4	Unoccupied	0.931034
S	HCoV-NL63	N0187	1	M9	ND	ND	1	High-mannose	1
S	HCoV-NL63	N0187	2	M8	ND	ND	1	High-mannose	1
S	HCoV-NL63	N0187	3	M7	9	0.75	1	High-mannose	1
S	HCoV-NL63	N0187	4	M6	ND	ND	1	High-mannose	1
S	HCoV-NL63	N0187	5	M5	3	0.25	1	High-mannose	1
S	HCoV-NL63	N0187	6	M1-M4	ND	ND	1	High-mannose	1
S	HCoV-NL63	N0187	7	Hybrid	ND	ND	2	Hybrid	1
S	HCoV-NL63	N0187	8	F-Hybrid	ND	ND	2	Hybrid	1
S	HCoV-NL63	N0187	9	A1	ND	ND	3	Complex	1
S	HCoV-NL63	N0187	10	F-A1	ND	ND	3	Complex	1
S	HCoV-NL63	N0187	11	A2/A1B	ND	ND	3	Complex	1
S	HCoV-NL63	N0187	12	F-A2/F-A1B	ND	ND	3	Complex	1
S	HCoV-NL63	N0187	13	A3/A2B	ND	ND	3	Complex	1
S	HCoV-NL63	N0187	14	F-A3/F-A2B	ND	ND	3	Complex	1
S	HCoV-NL63	N0187	15	A4/A3B	ND	ND	3	Complex	1
S	HCoV-NL63	N0187	16	F-A4/F-A3B	ND	ND	3	Complex	1
S	HCoV-NL63	N0187	17	A5/A4B	ND	ND	3	Complex	1
S	HCoV-NL63	N0187	18	F-A5/F-A4B	ND	ND	3	Complex	1
S	HCoV-NL63	N0187	19	Unoccupied	0	0	4	Unoccupied	1
S	HCoV-NL63	N0193	1	M9	6	0.375	1	High-mannose	1
S	HCoV-NL63	N0193	2	M8	6	0.375	1	High-mannose	1
S	HCoV-NL63	N0193	3	M7	4	0.25	1	High-mannose	1
S	HCoV-NL63	N0193	4	M6	ND	ND	1	High-mannose	1
S	HCoV-NL63	N0193	5	M5	ND	ND	1	High-mannose	1
S	HCoV-NL63	N0193	6	M1-M4	ND	ND	1	High-mannose	1
S	HCoV-NL63	N0193	7	Hybrid	ND	ND	2	Hybrid	1
S	HCoV-NL63	N0193	8	F-Hybrid	ND	ND	2	Hybrid	1
S	HCoV-NL63	N0193	9	A1	ND	ND	3	Complex	1
S	HCoV-NL63	N0193	10	F-A1	ND	ND	3	Complex	1
S	HCoV-NL63	N0193	11	A2/A1B	ND	ND	3	Complex	1
S	HCoV-NL63	N0193	12	F-A2/F-A1B	ND	ND	3	Complex	1
S	HCoV-NL63	N0193	13	A3/A2B	ND	ND	3	Complex	1
S	HCoV-NL63	N0193	14	F-A3/F-A2B	ND	ND	3	Complex	1
S	HCoV-NL63	N0193	15	A4/A3B	ND	ND	3	Complex	1
S	HCoV-NL63	N0193	16	F-A4/F-A3B	ND	ND	3	Complex	1
S	HCoV-NL63	N0193	17	A5/A4B	ND	ND	3	Complex	1
S	HCoV-NL63	N0193	18	F-A5/F-A4B	ND	ND	3	Complex	1
S	HCoV-NL63	N0193	19	Unoccupied	0	0	4	Unoccupied	1
S	HCoV-NL63	N0203	1	M9	3	0.00578035	1	High-mannose	1
S	HCoV-NL63	N0203	2	M8	146	0.28131	1	High-mannose	1
S	HCoV-NL63	N0203	3	M7	172	0.331407	1	High-mannose	1
S	HCoV-NL63	N0203	4	M6	102	0.196532	1	High-mannose	1
S	HCoV-NL63	N0203	5	M5	75	0.144509	1	High-mannose	1
S	HCoV-NL63	N0203	6	M1-M4	2	0.00385356	1	High-mannose	1
S	HCoV-NL63	N0203	7	Hybrid	17	0.0327553	2	Hybrid	1
S	HCoV-NL63	N0203	8	F-Hybrid	ND	ND	2	Hybrid	1
S	HCoV-NL63	N0203	9	A1	ND	ND	3	Complex	1
S	HCoV-NL63	N0203	10	F-A1	ND	ND	3	Complex	1
S	HCoV-NL63	N0203	11	A2/A1B	ND	ND	3	Complex	1
S	HCoV-NL63	N0203	12	F-A2/F-A1B	2	0.00385356	3	Complex	1
S	HCoV-NL63	N0203	13	A3/A2B	ND	ND	3	Complex	1
S	HCoV-NL63	N0203	14	F-A3/F-A2B	ND	ND	3	Complex	1
S	HCoV-NL63	N0203	15	A4/A3B	ND	ND	3	Complex	1
S	HCoV-NL63	N0203	16	F-A4/F-A3B	ND	ND	3	Complex	1
S	HCoV-NL63	N0203	17	A5/A4B	ND	ND	3	Complex	1
S	HCoV-NL63	N0203	18	F-A5/F-A4B	ND	ND	3	Complex	1
S	HCoV-NL63	N0203	19	Unoccupied	0	0	4	Unoccupied	1
S	HCoV-NL63	N0240	1	M9	348	0.761488	1	High-mannose	1
S	HCoV-NL63	N0240	2	M8	79	0.172867	1	High-mannose	1
S	HCoV-NL63	N0240	3	M7	25	0.0547046	1	High-mannose	1
S	HCoV-NL63	N0240	4	M6	3	0.00656455	1	High-mannose	1
S	HCoV-NL63	N0240	5	M5	2	0.00437637	1	High-mannose	1
S	HCoV-NL63	N0240	6	M1-M4	ND	ND	1	High-mannose	1
S	HCoV-NL63	N0240	7	Hybrid	ND	ND	2	Hybrid	1
S	HCoV-NL63	N0240	8	F-Hybrid	ND	ND	2	Hybrid	1
S	HCoV-NL63	N0240	9	A1	ND	ND	3	Complex	1
S	HCoV-NL63	N0240	10	F-A1	ND	ND	3	Complex	1
S	HCoV-NL63	N0240	11	A2/A1B	ND	ND	3	Complex	1
S	HCoV-NL63	N0240	12	F-A2/F-A1B	ND	ND	3	Complex	1
S	HCoV-NL63	N0240	13	A3/A2B	ND	ND	3	Complex	1
S	HCoV-NL63	N0240	14	F-A3/F-A2B	ND	ND	3	Complex	1
S	HCoV-NL63	N0240	15	A4/A3B	ND	ND	3	Complex	1
S	HCoV-NL63	N0240	16	F-A4/F-A3B	ND	ND	3	Complex	1
S	HCoV-NL63	N0240	17	A5/A4B	ND	ND	3	Complex	1
S	HCoV-NL63	N0240	18	F-A5/F-A4B	ND	ND	3	Complex	1
S	HCoV-NL63	N0240	19	Unoccupied	0	0	4	Unoccupied	1
S	HCoV-NL63	N0276	1	M9	17	0.0115936	1	High-mannose	0.959538
S	HCoV-NL63	N0276	2	M8	65	0.0443283	1	High-mannose	0.959538
S	HCoV-NL63	N0276	3	M7	192	0.130939	1	High-mannose	0.959538
S	HCoV-NL63	N0276	4	M6	97	0.0661515	1	High-mannose	0.959538
S	HCoV-NL63	N0276	5	M5	48	0.0327348	1	High-mannose	0.959538
S	HCoV-NL63	N0276	6	M1-M4	ND	ND	1	High-mannose	0.959538
S	HCoV-NL63	N0276	7	Hybrid	437	0.298023	2	Hybrid	0.959538
S	HCoV-NL63	N0276	8	F-Hybrid	36	0.0245511	2	Hybrid	0.959538
S	HCoV-NL63	N0276	9	A1	33	0.0225051	3	Complex	0.959538
S	HCoV-NL63	N0276	10	F-A1	2	0.00136395	3	Complex	0.959538
S	HCoV-NL63	N0276	11	A2/A1B	336	0.229143	3	Complex	0.959538
S	HCoV-NL63	N0276	12	F-A2/F-A1B	108	0.0736532	3	Complex	0.959538
S	HCoV-NL63	N0276	13	A3/A2B	34	0.0231871	3	Complex	0.959538
S	HCoV-NL63	N0276	14	F-A3/F-A2B	2	0.00136395	3	Complex	0.959538
S	HCoV-NL63	N0276	15	A4/A3B	ND	ND	3	Complex	0.959538
S	HCoV-NL63	N0276	16	F-A4/F-A3B	ND	ND	3	Complex	0.959538
S	HCoV-NL63	N0276	17	A5/A4B	ND	ND	3	Complex	0.959538
S	HCoV-NL63	N0276	18	F-A5/F-A4B	ND	ND	3	Complex	0.959538
S	HCoV-NL63	N0276	19	Unoccupied	59.3313	0.0404624	4	Unoccupied	0.959538
S	HCoV-NL63	N0301	1	M9	149	0.165556	1	High-mannose	1
S	HCoV-NL63	N0301	2	M8	574	0.637778	1	High-mannose	1
S	HCoV-NL63	N0301	3	M7	119	0.132222	1	High-mannose	1
S	HCoV-NL63	N0301	4	M6	41	0.0455556	1	High-mannose	1
S	HCoV-NL63	N0301	5	M5	17	0.0188889	1	High-mannose	1
S	HCoV-NL63	N0301	6	M1-M4	ND	ND	1	High-mannose	1
S	HCoV-NL63	N0301	7	Hybrid	ND	ND	2	Hybrid	1
S	HCoV-NL63	N0301	8	F-Hybrid	ND	ND	2	Hybrid	1
S	HCoV-NL63	N0301	9	A1	ND	ND	3	Complex	1
S	HCoV-NL63	N0301	10	F-A1	ND	ND	3	Complex	1
S	HCoV-NL63	N0301	11	A2/A1B	ND	ND	3	Complex	1
S	HCoV-NL63	N0301	12	F-A2/F-A1B	ND	ND	3	Complex	1
S	HCoV-NL63	N0301	13	A3/A2B	ND	ND	3	Complex	1
S	HCoV-NL63	N0301	14	F-A3/F-A2B	ND	ND	3	Complex	1
S	HCoV-NL63	N0301	15	A4/A3B	ND	ND	3	Complex	1
S	HCoV-NL63	N0301	16	F-A4/F-A3B	ND	ND	3	Complex	1
S	HCoV-NL63	N0301	17	A5/A4B	ND	ND	3	Complex	1
S	HCoV-NL63	N0301	18	F-A5/F-A4B	ND	ND	3	Complex	1
S	HCoV-NL63	N0301	19	Unoccupied	0	0	4	Unoccupied	1
S	HCoV-NL63	N0330	1	M9	ND	ND	1	High-mannose	0.992754
S	HCoV-NL63	N0330	2	M8	20	0.103953	1	High-mannose	0.992754
S	HCoV-NL63	N0330	3	M7	105	0.545755	1	High-mannose	0.992754
S	HCoV-NL63	N0330	4	M6	32	0.166325	1	High-mannose	0.992754
S	HCoV-NL63	N0330	5	M5	7	0.0363836	1	High-mannose	0.992754
S	HCoV-NL63	N0330	6	M1-M4	ND	ND	1	High-mannose	0.992754
S	HCoV-NL63	N0330	7	Hybrid	27	0.140337	2	Hybrid	0.992754
S	HCoV-NL63	N0330	8	F-Hybrid	ND	ND	2	Hybrid	0.992754
S	HCoV-NL63	N0330	9	A1	ND	ND	3	Complex	0.992754
S	HCoV-NL63	N0330	10	F-A1	ND	ND	3	Complex	0.992754
S	HCoV-NL63	N0330	11	A2/A1B	ND	ND	3	Complex	0.992754
S	HCoV-NL63	N0330	12	F-A2/F-A1B	ND	ND	3	Complex	0.992754
S	HCoV-NL63	N0330	13	A3/A2B	ND	ND	3	Complex	0.992754
S	HCoV-NL63	N0330	14	F-A3/F-A2B	ND	ND	3	Complex	0.992754
S	HCoV-NL63	N0330	15	A4/A3B	ND	ND	3	Complex	0.992754
S	HCoV-NL63	N0330	16	F-A4/F-A3B	ND	ND	3	Complex	0.992754
S	HCoV-NL63	N0330	17	A5/A4B	ND	ND	3	Complex	0.992754
S	HCoV-NL63	N0330	18	F-A5/F-A4B	ND	ND	3	Complex	0.992754
S	HCoV-NL63	N0330	19	Unoccupied	1.39416	0.00724638	4	Unoccupied	0.992754
S	HCoV-NL63	N0354	1	M9	20	0.0997647	1	High-mannose	0.997647
S	HCoV-NL63	N0354	2	M8	85	0.424	1	High-mannose	0.997647
S	HCoV-NL63	N0354	3	M7	74	0.369129	1	High-mannose	0.997647
S	HCoV-NL63	N0354	4	M6	14	0.0698353	1	High-mannose	0.997647
S	HCoV-NL63	N0354	5	M5	4	0.0199529	1	High-mannose	0.997647
S	HCoV-NL63	N0354	6	M1-M4	ND	ND	1	High-mannose	0.997647
S	HCoV-NL63	N0354	7	Hybrid	3	0.0149647	2	Hybrid	0.997647
S	HCoV-NL63	N0354	8	F-Hybrid	ND	ND	2	Hybrid	0.997647
S	HCoV-NL63	N0354	9	A1	ND	ND	3	Complex	0.997647
S	HCoV-NL63	N0354	10	F-A1	ND	ND	3	Complex	0.997647
S	HCoV-NL63	N0354	11	A2/A1B	ND	ND	3	Complex	0.997647
S	HCoV-NL63	N0354	12	F-A2/F-A1B	ND	ND	3	Complex	0.997647
S	HCoV-NL63	N0354	13	A3/A2B	ND	ND	3	Complex	0.997647
S	HCoV-NL63	N0354	14	F-A3/F-A2B	ND	ND	3	Complex	0.997647
S	HCoV-NL63	N0354	15	A4/A3B	ND	ND	3	Complex	0.997647
S	HCoV-NL63	N0354	16	F-A4/F-A3B	ND	ND	3	Complex	0.997647
S	HCoV-NL63	N0354	17	A5/A4B	ND	ND	3	Complex	0.997647
S	HCoV-NL63	N0354	18	F-A5/F-A4B	ND	ND	3	Complex	0.997647
S	HCoV-NL63	N0354	19	Unoccupied	0.471698	0.00235294	4	Unoccupied	0.997647
S	HCoV-NL63	N0358	1	M9	20	0.112487	1	High-mannose	0.995506
S	HCoV-NL63	N0358	2	M8	68	0.382454	1	High-mannose	0.995506
S	HCoV-NL63	N0358	3	M7	73	0.410576	1	High-mannose	0.995506
S	HCoV-NL63	N0358	4	M6	13	0.0731162	1	High-mannose	0.995506
S	HCoV-NL63	N0358	5	M5	ND	ND	1	High-mannose	0.995506
S	HCoV-NL63	N0358	6	M1-M4	ND	ND	1	High-mannose	0.995506
S	HCoV-NL63	N0358	7	Hybrid	3	0.016873	2	Hybrid	0.995506
S	HCoV-NL63	N0358	8	F-Hybrid	ND	ND	2	Hybrid	0.995506
S	HCoV-NL63	N0358	9	A1	ND	ND	3	Complex	0.995506
S	HCoV-NL63	N0358	10	F-A1	ND	ND	3	Complex	0.995506
S	HCoV-NL63	N0358	11	A2/A1B	ND	ND	3	Complex	0.995506
S	HCoV-NL63	N0358	12	F-A2/F-A1B	ND	ND	3	Complex	0.995506
S	HCoV-NL63	N0358	13	A3/A2B	ND	ND	3	Complex	0.995506
S	HCoV-NL63	N0358	14	F-A3/F-A2B	ND	ND	3	Complex	0.995506
S	HCoV-NL63	N0358	15	A4/A3B	ND	ND	3	Complex	0.995506
S	HCoV-NL63	N0358	16	F-A4/F-A3B	ND	ND	3	Complex	0.995506
S	HCoV-NL63	N0358	17	A5/A4B	ND	ND	3	Complex	0.995506
S	HCoV-NL63	N0358	18	F-A5/F-A4B	ND	ND	3	Complex	0.995506
S	HCoV-NL63	N0358	19	Unoccupied	0.799097	0.00449438	4	Unoccupied	0.995506
S	HCoV-NL63	N0403	1	M9	ND	ND	1	High-mannose	0.986667
S	HCoV-NL63	N0403	2	M8	101	0.424057	1	High-mannose	0.986667
S	HCoV-NL63	N0403	3	M7	73	0.306496	1	High-mannose	0.986667
S	HCoV-NL63	N0403	4	M6	49	0.20573	1	High-mannose	0.986667
S	HCoV-NL63	N0403	5	M5	10	0.0419858	1	High-mannose	0.986667
S	HCoV-NL63	N0403	6	M1-M4	ND	ND	1	High-mannose	0.986667
S	HCoV-NL63	N0403	7	Hybrid	2	0.00839716	2	Hybrid	0.986667
S	HCoV-NL63	N0403	8	F-Hybrid	ND	ND	2	Hybrid	0.986667
S	HCoV-NL63	N0403	9	A1	ND	ND	3	Complex	0.986667
S	HCoV-NL63	N0403	10	F-A1	ND	ND	3	Complex	0.986667
S	HCoV-NL63	N0403	11	A2/A1B	ND	ND	3	Complex	0.986667
S	HCoV-NL63	N0403	12	F-A2/F-A1B	ND	ND	3	Complex	0.986667
S	HCoV-NL63	N0403	13	A3/A2B	ND	ND	3	Complex	0.986667
S	HCoV-NL63	N0403	14	F-A3/F-A2B	ND	ND	3	Complex	0.986667
S	HCoV-NL63	N0403	15	A4/A3B	ND	ND	3	Complex	0.986667
S	HCoV-NL63	N0403	16	F-A4/F-A3B	ND	ND	3	Complex	0.986667
S	HCoV-NL63	N0403	17	A5/A4B	ND	ND	3	Complex	0.986667
S	HCoV-NL63	N0403	18	F-A5/F-A4B	ND	ND	3	Complex	0.986667
S	HCoV-NL63	N0403	19	Unoccupied	3.17568	0.0133333	4	Unoccupied	0.986667
S	HCoV-NL63	N0426	1	M9	25	0.925926	1	High-mannose	1
S	HCoV-NL63	N0426	2	M8	2	0.0740741	1	High-mannose	1
S	HCoV-NL63	N0426	3	M7	ND	ND	1	High-mannose	1
S	HCoV-NL63	N0426	4	M6	ND	ND	1	High-mannose	1
S	HCoV-NL63	N0426	5	M5	ND	ND	1	High-mannose	1
S	HCoV-NL63	N0426	6	M1-M4	ND	ND	1	High-mannose	1
S	HCoV-NL63	N0426	7	Hybrid	ND	ND	2	Hybrid	1
S	HCoV-NL63	N0426	8	F-Hybrid	ND	ND	2	Hybrid	1
S	HCoV-NL63	N0426	9	A1	ND	ND	3	Complex	1
S	HCoV-NL63	N0426	10	F-A1	ND	ND	3	Complex	1
S	HCoV-NL63	N0426	11	A2/A1B	ND	ND	3	Complex	1
S	HCoV-NL63	N0426	12	F-A2/F-A1B	ND	ND	3	Complex	1
S	HCoV-NL63	N0426	13	A3/A2B	ND	ND	3	Complex	1
S	HCoV-NL63	N0426	14	F-A3/F-A2B	ND	ND	3	Complex	1
S	HCoV-NL63	N0426	15	A4/A3B	ND	ND	3	Complex	1
S	HCoV-NL63	N0426	16	F-A4/F-A3B	ND	ND	3	Complex	1
S	HCoV-NL63	N0426	17	A5/A4B	ND	ND	3	Complex	1
S	HCoV-NL63	N0426	18	F-A5/F-A4B	ND	ND	3	Complex	1
S	HCoV-NL63	N0426	19	Unoccupied	0	0	4	Unoccupied	1
S	HCoV-NL63	N0486	1	M9	11	0.0108588	1	High-mannose	1
S	HCoV-NL63	N0486	2	M8	609	0.601185	1	High-mannose	1
S	HCoV-NL63	N0486	3	M7	267	0.263574	1	High-mannose	1
S	HCoV-NL63	N0486	4	M6	91	0.0898322	1	High-mannose	1
S	HCoV-NL63	N0486	5	M5	26	0.0256663	1	High-mannose	1
S	HCoV-NL63	N0486	6	M1-M4	ND	ND	1	High-mannose	1
S	HCoV-NL63	N0486	7	Hybrid	5	0.00493583	2	Hybrid	1
S	HCoV-NL63	N0486	8	F-Hybrid	ND	ND	2	Hybrid	1
S	HCoV-NL63	N0486	9	A1	ND	ND	3	Complex	1
S	HCoV-NL63	N0486	10	F-A1	ND	ND	3	Complex	1
S	HCoV-NL63	N0486	11	A2/A1B	4	0.00394867	3	Complex	1
S	HCoV-NL63	N0486	12	F-A2/F-A1B	ND	ND	3	Complex	1
S	HCoV-NL63	N0486	13	A3/A2B	ND	ND	3	Complex	1
S	HCoV-NL63	N0486	14	F-A3/F-A2B	ND	ND	3	Complex	1
S	HCoV-NL63	N0486	15	A4/A3B	ND	ND	3	Complex	1
S	HCoV-NL63	N0486	16	F-A4/F-A3B	ND	ND	3	Complex	1
S	HCoV-NL63	N0486	17	A5/A4B	ND	ND	3	Complex	1
S	HCoV-NL63	N0486	18	F-A5/F-A4B	ND	ND	3	Complex	1
S	HCoV-NL63	N0486	19	Unoccupied	0	0	4	Unoccupied	1
S	HCoV-NL63	N0506	1	M9	12	0.0188383	1	High-mannose	1
S	HCoV-NL63	N0506	2	M8	302	0.474097	1	High-mannose	1
S	HCoV-NL63	N0506	3	M7	190	0.298273	1	High-mannose	1
S	HCoV-NL63	N0506	4	M6	68	0.10675	1	High-mannose	1
S	HCoV-NL63	N0506	5	M5	50	0.0784929	1	High-mannose	1
S	HCoV-NL63	N0506	6	M1-M4	5	0.00784929	1	High-mannose	1
S	HCoV-NL63	N0506	7	Hybrid	6	0.00941915	2	Hybrid	1
S	HCoV-NL63	N0506	8	F-Hybrid	2	0.00313972	2	Hybrid	1
S	HCoV-NL63	N0506	9	A1	ND	ND	3	Complex	1
S	HCoV-NL63	N0506	10	F-A1	ND	ND	3	Complex	1
S	HCoV-NL63	N0506	11	A2/A1B	ND	ND	3	Complex	1
S	HCoV-NL63	N0506	12	F-A2/F-A1B	2	0.00313972	3	Complex	1
S	HCoV-NL63	N0506	13	A3/A2B	ND	ND	3	Complex	1
S	HCoV-NL63	N0506	14	F-A3/F-A2B	ND	ND	3	Complex	1
S	HCoV-NL63	N0506	15	A4/A3B	ND	ND	3	Complex	1
S	HCoV-NL63	N0506	16	F-A4/F-A3B	ND	ND	3	Complex	1
S	HCoV-NL63	N0506	17	A5/A4B	ND	ND	3	Complex	1
S	HCoV-NL63	N0506	18	F-A5/F-A4B	ND	ND	3	Complex	1
S	HCoV-NL63	N0506	19	Unoccupied	0	0	4	Unoccupied	1
S	HCoV-NL63	N0512	1	M9	19	0.404255	1	High-mannose	1
S	HCoV-NL63	N0512	2	M8	23	0.489362	1	High-mannose	1
S	HCoV-NL63	N0512	3	M7	2	0.0425532	1	High-mannose	1
S	HCoV-NL63	N0512	4	M6	ND	ND	1	High-mannose	1
S	HCoV-NL63	N0512	5	M5	3	0.0638298	1	High-mannose	1
S	HCoV-NL63	N0512	6	M1-M4	ND	ND	1	High-mannose	1
S	HCoV-NL63	N0512	7	Hybrid	ND	ND	2	Hybrid	1
S	HCoV-NL63	N0512	8	F-Hybrid	ND	ND	2	Hybrid	1
S	HCoV-NL63	N0512	9	A1	ND	ND	3	Complex	1
S	HCoV-NL63	N0512	10	F-A1	ND	ND	3	Complex	1
S	HCoV-NL63	N0512	11	A2/A1B	ND	ND	3	Complex	1
S	HCoV-NL63	N0512	12	F-A2/F-A1B	ND	ND	3	Complex	1
S	HCoV-NL63	N0512	13	A3/A2B	ND	ND	3	Complex	1
S	HCoV-NL63	N0512	14	F-A3/F-A2B	ND	ND	3	Complex	1
S	HCoV-NL63	N0512	15	A4/A3B	ND	ND	3	Complex	1
S	HCoV-NL63	N0512	16	F-A4/F-A3B	ND	ND	3	Complex	1
S	HCoV-NL63	N0512	17	A5/A4B	ND	ND	3	Complex	1
S	HCoV-NL63	N0512	18	F-A5/F-A4B	ND	ND	3	Complex	1
S	HCoV-NL63	N0512	19	Unoccupied	0	0	4	Unoccupied	1
S	HCoV-NL63	N0626	1	M9	142	0.0998181	1	High-mannose	0.993964
S	HCoV-NL63	N0626	2	M8	601	0.42247	1	High-mannose	0.993964
S	HCoV-NL63	N0626	3	M7	322	0.226348	1	High-mannose	0.993964
S	HCoV-NL63	N0626	4	M6	110	0.0773239	1	High-mannose	0.993964
S	HCoV-NL63	N0626	5	M5	82	0.0576415	1	High-mannose	0.993964
S	HCoV-NL63	N0626	6	M1-M4	30	0.0210883	1	High-mannose	0.993964
S	HCoV-NL63	N0626	7	Hybrid	81	0.0569385	2	Hybrid	0.993964
S	HCoV-NL63	N0626	8	F-Hybrid	17	0.0119501	2	Hybrid	0.993964
S	HCoV-NL63	N0626	9	A1	ND	ND	3	Complex	0.993964
S	HCoV-NL63	N0626	10	F-A1	ND	ND	3	Complex	0.993964
S	HCoV-NL63	N0626	11	A2/A1B	16	0.0112471	3	Complex	0.993964
S	HCoV-NL63	N0626	12	F-A2/F-A1B	13	0.00913828	3	Complex	0.993964
S	HCoV-NL63	N0626	13	A3/A2B	ND	ND	3	Complex	0.993964
S	HCoV-NL63	N0626	14	F-A3/F-A2B	ND	ND	3	Complex	0.993964
S	HCoV-NL63	N0626	15	A4/A3B	ND	ND	3	Complex	0.993964
S	HCoV-NL63	N0626	16	F-A4/F-A3B	ND	ND	3	Complex	0.993964
S	HCoV-NL63	N0626	17	A5/A4B	ND	ND	3	Complex	0.993964
S	HCoV-NL63	N0626	18	F-A5/F-A4B	ND	ND	3	Complex	0.993964
S	HCoV-NL63	N0626	19	Unoccupied	8.58704	0.00603622	4	Unoccupied	0.993964
S	HCoV-NL63	N0645	1	M9	27	0.024839	1	High-mannose	1
S	HCoV-NL63	N0645	2	M8	316	0.290708	1	High-mannose	1
S	HCoV-NL63	N0645	3	M7	251	0.230911	1	High-mannose	1
S	HCoV-NL63	N0645	4	M6	205	0.188592	1	High-mannose	1
S	HCoV-NL63	N0645	5	M5	111	0.102116	1	High-mannose	1
S	HCoV-NL63	N0645	6	M1-M4	53	0.048758	1	High-mannose	1
S	HCoV-NL63	N0645	7	Hybrid	41	0.0377185	2	Hybrid	1
S	HCoV-NL63	N0645	8	F-Hybrid	60	0.0551978	2	Hybrid	1
S	HCoV-NL63	N0645	9	A1	ND	ND	3	Complex	1
S	HCoV-NL63	N0645	10	F-A1	2	0.00183993	3	Complex	1
S	HCoV-NL63	N0645	11	A2/A1B	ND	ND	3	Complex	1
S	HCoV-NL63	N0645	12	F-A2/F-A1B	21	0.0193192	3	Complex	1
S	HCoV-NL63	N0645	13	A3/A2B	ND	ND	3	Complex	1
S	HCoV-NL63	N0645	14	F-A3/F-A2B	ND	ND	3	Complex	1
S	HCoV-NL63	N0645	15	A4/A3B	ND	ND	3	Complex	1
S	HCoV-NL63	N0645	16	F-A4/F-A3B	ND	ND	3	Complex	1
S	HCoV-NL63	N0645	17	A5/A4B	ND	ND	3	Complex	1
S	HCoV-NL63	N0645	18	F-A5/F-A4B	ND	ND	3	Complex	1
S	HCoV-NL63	N0645	19	Unoccupied	0	0	4	Unoccupied	1
S	HCoV-NL63	N0666	1	M9	139	0.119648	1	High-mannose	0.982143
S	HCoV-NL63	N0666	2	M8	669	0.575858	1	High-mannose	0.982143
S	HCoV-NL63	N0666	3	M7	212	0.182484	1	High-mannose	0.982143
S	HCoV-NL63	N0666	4	M6	80	0.0688619	1	High-mannose	0.982143
S	HCoV-NL63	N0666	5	M5	18	0.0154939	1	High-mannose	0.982143
S	HCoV-NL63	N0666	6	M1-M4	15	0.0129116	1	High-mannose	0.982143
S	HCoV-NL63	N0666	7	Hybrid	ND	ND	2	Hybrid	0.982143
S	HCoV-NL63	N0666	8	F-Hybrid	ND	ND	2	Hybrid	0.982143
S	HCoV-NL63	N0666	9	A1	ND	ND	3	Complex	0.982143
S	HCoV-NL63	N0666	10	F-A1	ND	ND	3	Complex	0.982143
S	HCoV-NL63	N0666	11	A2/A1B	ND	ND	3	Complex	0.982143
S	HCoV-NL63	N0666	12	F-A2/F-A1B	ND	ND	3	Complex	0.982143
S	HCoV-NL63	N0666	13	A3/A2B	8	0.00688619	3	Complex	0.982143
S	HCoV-NL63	N0666	14	F-A3/F-A2B	ND	ND	3	Complex	0.982143
S	HCoV-NL63	N0666	15	A4/A3B	ND	ND	3	Complex	0.982143
S	HCoV-NL63	N0666	16	F-A4/F-A3B	ND	ND	3	Complex	0.982143
S	HCoV-NL63	N0666	17	A5/A4B	ND	ND	3	Complex	0.982143
S	HCoV-NL63	N0666	18	F-A5/F-A4B	ND	ND	3	Complex	0.982143
S	HCoV-NL63	N0666	19	Unoccupied	20.7455	0.0178571	4	Unoccupied	0.982143
S	HCoV-NL63	N0699	1	M9	3	0.00337755	1	High-mannose	0.943463
S	HCoV-NL63	N0699	2	M8	281	0.316364	1	High-mannose	0.943463
S	HCoV-NL63	N0699	3	M7	279	0.314112	1	High-mannose	0.943463
S	HCoV-NL63	N0699	4	M6	130	0.146361	1	High-mannose	0.943463
S	HCoV-NL63	N0699	5	M5	85	0.0956973	1	High-mannose	0.943463
S	HCoV-NL63	N0699	6	M1-M4	4	0.0045034	1	High-mannose	0.943463
S	HCoV-NL63	N0699	7	Hybrid	50	0.0562925	2	Hybrid	0.943463
S	HCoV-NL63	N0699	8	F-Hybrid	ND	ND	2	Hybrid	0.943463
S	HCoV-NL63	N0699	9	A1	ND	ND	3	Complex	0.943463
S	HCoV-NL63	N0699	10	F-A1	ND	ND	3	Complex	0.943463
S	HCoV-NL63	N0699	11	A2/A1B	6	0.0067551	3	Complex	0.943463
S	HCoV-NL63	N0699	12	F-A2/F-A1B	ND	ND	3	Complex	0.943463
S	HCoV-NL63	N0699	13	A3/A2B	ND	ND	3	Complex	0.943463
S	HCoV-NL63	N0699	14	F-A3/F-A2B	ND	ND	3	Complex	0.943463
S	HCoV-NL63	N0699	15	A4/A3B	ND	ND	3	Complex	0.943463
S	HCoV-NL63	N0699	16	F-A4/F-A3B	ND	ND	3	Complex	0.943463
S	HCoV-NL63	N0699	17	A5/A4B	ND	ND	3	Complex	0.943463
S	HCoV-NL63	N0699	18	F-A5/F-A4B	ND	ND	3	Complex	0.943463
S	HCoV-NL63	N0699	19	Unoccupied	50.2172	0.0565371	4	Unoccupied	0.943463
S	HCoV-NL63	N0723	1	M9	4	0.103387	1	High-mannose	0.852941
S	HCoV-NL63	N0723	2	M8	12	0.31016	1	High-mannose	0.852941
S	HCoV-NL63	N0723	3	M7	10	0.258467	1	High-mannose	0.852941
S	HCoV-NL63	N0723	4	M6	3	0.0775401	1	High-mannose	0.852941
S	HCoV-NL63	N0723	5	M5	2	0.0516934	1	High-mannose	0.852941
S	HCoV-NL63	N0723	6	M1-M4	2	0.0516934	1	High-mannose	0.852941
S	HCoV-NL63	N0723	7	Hybrid	ND	ND	2	Hybrid	0.852941
S	HCoV-NL63	N0723	8	F-Hybrid	ND	ND	2	Hybrid	0.852941
S	HCoV-NL63	N0723	9	A1	ND	ND	3	Complex	0.852941
S	HCoV-NL63	N0723	10	F-A1	ND	ND	3	Complex	0.852941
S	HCoV-NL63	N0723	11	A2/A1B	ND	ND	3	Complex	0.852941
S	HCoV-NL63	N0723	12	F-A2/F-A1B	ND	ND	3	Complex	0.852941
S	HCoV-NL63	N0723	13	A3/A2B	ND	ND	3	Complex	0.852941
S	HCoV-NL63	N0723	14	F-A3/F-A2B	ND	ND	3	Complex	0.852941
S	HCoV-NL63	N0723	15	A4/A3B	ND	ND	3	Complex	0.852941
S	HCoV-NL63	N0723	16	F-A4/F-A3B	ND	ND	3	Complex	0.852941
S	HCoV-NL63	N0723	17	A5/A4B	ND	ND	3	Complex	0.852941
S	HCoV-NL63	N0723	18	F-A5/F-A4B	ND	ND	3	Complex	0.852941
S	HCoV-NL63	N0723	19	Unoccupied	5.68966	0.147059	4	Unoccupied	0.852941
S	HCoV-NL63	N0749	1	M9	173	0.377101	1	High-mannose	0.974359
S	HCoV-NL63	N0749	2	M8	148	0.322607	1	High-mannose	0.974359
S	HCoV-NL63	N0749	3	M7	59	0.128607	1	High-mannose	0.974359
S	HCoV-NL63	N0749	4	M6	24	0.0523146	1	High-mannose	0.974359
S	HCoV-NL63	N0749	5	M5	18	0.0392359	1	High-mannose	0.974359
S	HCoV-NL63	N0749	6	M1-M4	12	0.0261573	1	High-mannose	0.974359
S	HCoV-NL63	N0749	7	Hybrid	ND	ND	2	Hybrid	0.974359
S	HCoV-NL63	N0749	8	F-Hybrid	13	0.0283371	2	Hybrid	0.974359
S	HCoV-NL63	N0749	9	A1	ND	ND	3	Complex	0.974359
S	HCoV-NL63	N0749	10	F-A1	ND	ND	3	Complex	0.974359
S	HCoV-NL63	N0749	11	A2/A1B	ND	ND	3	Complex	0.974359
S	HCoV-NL63	N0749	12	F-A2/F-A1B	ND	ND	3	Complex	0.974359
S	HCoV-NL63	N0749	13	A3/A2B	ND	ND	3	Complex	0.974359
S	HCoV-NL63	N0749	14	F-A3/F-A2B	ND	ND	3	Complex	0.974359
S	HCoV-NL63	N0749	15	A4/A3B	ND	ND	3	Complex	0.974359
S	HCoV-NL63	N0749	16	F-A4/F-A3B	ND	ND	3	Complex	0.974359
S	HCoV-NL63	N0749	17	A5/A4B	ND	ND	3	Complex	0.974359
S	HCoV-NL63	N0749	18	F-A5/F-A4B	ND	ND	3	Complex	0.974359
S	HCoV-NL63	N0749	19	Unoccupied	11.7632	0.025641	4	Unoccupied	0.974359
S	HCoV-NL63	N0762	1	M9	ND	ND	1	High-mannose	1
S	HCoV-NL63	N0762	2	M8	36	0.163636	1	High-mannose	1
S	HCoV-NL63	N0762	3	M7	66	0.3	1	High-mannose	1
S	HCoV-NL63	N0762	4	M6	44	0.2	1	High-mannose	1
S	HCoV-NL63	N0762	5	M5	41	0.186364	1	High-mannose	1
S	HCoV-NL63	N0762	6	M1-M4	3	0.0136364	1	High-mannose	1
S	HCoV-NL63	N0762	7	Hybrid	19	0.0863636	2	Hybrid	1
S	HCoV-NL63	N0762	8	F-Hybrid	ND	ND	2	Hybrid	1
S	HCoV-NL63	N0762	9	A1	ND	ND	3	Complex	1
S	HCoV-NL63	N0762	10	F-A1	ND	ND	3	Complex	1
S	HCoV-NL63	N0762	11	A2/A1B	7	0.0318182	3	Complex	1
S	HCoV-NL63	N0762	12	F-A2/F-A1B	ND	ND	3	Complex	1
S	HCoV-NL63	N0762	13	A3/A2B	4	0.0181818	3	Complex	1
S	HCoV-NL63	N0762	14	F-A3/F-A2B	ND	ND	3	Complex	1
S	HCoV-NL63	N0762	15	A4/A3B	ND	ND	3	Complex	1
S	HCoV-NL63	N0762	16	F-A4/F-A3B	ND	ND	3	Complex	1
S	HCoV-NL63	N0762	17	A5/A4B	ND	ND	3	Complex	1
S	HCoV-NL63	N0762	18	F-A5/F-A4B	ND	ND	3	Complex	1
S	HCoV-NL63	N0762	19	Unoccupied	0	0	4	Unoccupied	1
S	HCoV-NL63	N0768	1	M9	ND	ND	1	High-mannose	1
S	HCoV-NL63	N0768	2	M8	15	0.340909	1	High-mannose	1
S	HCoV-NL63	N0768	3	M7	17	0.386364	1	High-mannose	1
S	HCoV-NL63	N0768	4	M6	7	0.159091	1	High-mannose	1
S	HCoV-NL63	N0768	5	M5	5	0.113636	1	High-mannose	1
S	HCoV-NL63	N0768	6	M1-M4	ND	ND	1	High-mannose	1
S	HCoV-NL63	N0768	7	Hybrid	ND	ND	2	Hybrid	1
S	HCoV-NL63	N0768	8	F-Hybrid	ND	ND	2	Hybrid	1
S	HCoV-NL63	N0768	9	A1	ND	ND	3	Complex	1
S	HCoV-NL63	N0768	10	F-A1	ND	ND	3	Complex	1
S	HCoV-NL63	N0768	11	A2/A1B	ND	ND	3	Complex	1
S	HCoV-NL63	N0768	12	F-A2/F-A1B	ND	ND	3	Complex	1
S	HCoV-NL63	N0768	13	A3/A2B	ND	ND	3	Complex	1
S	HCoV-NL63	N0768	14	F-A3/F-A2B	ND	ND	3	Complex	1
S	HCoV-NL63	N0768	15	A4/A3B	ND	ND	3	Complex	1
S	HCoV-NL63	N0768	16	F-A4/F-A3B	ND	ND	3	Complex	1
S	HCoV-NL63	N0768	17	A5/A4B	ND	ND	3	Complex	1
S	HCoV-NL63	N0768	18	F-A5/F-A4B	ND	ND	3	Complex	1
S	HCoV-NL63	N0768	19	Unoccupied	0	0	4	Unoccupied	1
S	HCoV-NL63	N0844	1	M9	141	0.0928866	1	High-mannose	0.96444
S	HCoV-NL63	N0844	2	M8	632	0.416343	1	High-mannose	0.96444
S	HCoV-NL63	N0844	3	M7	373	0.245721	1	High-mannose	0.96444
S	HCoV-NL63	N0844	4	M6	185	0.121872	1	High-mannose	0.96444
S	HCoV-NL63	N0844	5	M5	104	0.0685121	1	High-mannose	0.96444
S	HCoV-NL63	N0844	6	M1-M4	23	0.0151517	1	High-mannose	0.96444
S	HCoV-NL63	N0844	7	Hybrid	4	0.00263508	2	Hybrid	0.96444
S	HCoV-NL63	N0844	8	F-Hybrid	2	0.00131754	2	Hybrid	0.96444
S	HCoV-NL63	N0844	9	A1	ND	ND	3	Complex	0.96444
S	HCoV-NL63	N0844	10	F-A1	ND	ND	3	Complex	0.96444
S	HCoV-NL63	N0844	11	A2/A1B	ND	ND	3	Complex	0.96444
S	HCoV-NL63	N0844	12	F-A2/F-A1B	ND	ND	3	Complex	0.96444
S	HCoV-NL63	N0844	13	A3/A2B	ND	ND	3	Complex	0.96444
S	HCoV-NL63	N0844	14	F-A3/F-A2B	ND	ND	3	Complex	0.96444
S	HCoV-NL63	N0844	15	A4/A3B	ND	ND	3	Complex	0.96444
S	HCoV-NL63	N0844	16	F-A4/F-A3B	ND	ND	3	Complex	0.96444
S	HCoV-NL63	N0844	17	A5/A4B	ND	ND	3	Complex	0.96444
S	HCoV-NL63	N0844	18	F-A5/F-A4B	ND	ND	3	Complex	0.96444
S	HCoV-NL63	N0844	19	Unoccupied	53.9799	0.0355603	4	Unoccupied	0.96444
S	HCoV-NL63	N0852	1	M9	691	0.318448	1	High-mannose	0.992674
S	HCoV-NL63	N0852	2	M8	617	0.284345	1	High-mannose	0.992674
S	HCoV-NL63	N0852	3	M7	516	0.237799	1	High-mannose	0.992674
S	HCoV-NL63	N0852	4	M6	144	0.0663626	1	High-mannose	0.992674
S	HCoV-NL63	N0852	5	M5	101	0.046546	1	High-mannose	0.992674
S	HCoV-NL63	N0852	6	M1-M4	36	0.0165907	1	High-mannose	0.992674
S	HCoV-NL63	N0852	7	Hybrid	44	0.0202775	2	Hybrid	0.992674
S	HCoV-NL63	N0852	8	F-Hybrid	5	0.00230426	2	Hybrid	0.992674
S	HCoV-NL63	N0852	9	A1	ND	ND	3	Complex	0.992674
S	HCoV-NL63	N0852	10	F-A1	ND	ND	3	Complex	0.992674
S	HCoV-NL63	N0852	11	A2/A1B	ND	ND	3	Complex	0.992674
S	HCoV-NL63	N0852	12	F-A2/F-A1B	ND	ND	3	Complex	0.992674
S	HCoV-NL63	N0852	13	A3/A2B	ND	ND	3	Complex	0.992674
S	HCoV-NL63	N0852	14	F-A3/F-A2B	ND	ND	3	Complex	0.992674
S	HCoV-NL63	N0852	15	A4/A3B	ND	ND	3	Complex	0.992674
S	HCoV-NL63	N0852	16	F-A4/F-A3B	ND	ND	3	Complex	0.992674
S	HCoV-NL63	N0852	17	A5/A4B	ND	ND	3	Complex	0.992674
S	HCoV-NL63	N0852	18	F-A5/F-A4B	ND	ND	3	Complex	0.992674
S	HCoV-NL63	N0852	19	Unoccupied	15.8967	0.00732601	4	Unoccupied	0.992674
S	HCoV-NL63	N1111	1	M9	398	0.6368	1	High-mannose	1
S	HCoV-NL63	N1111	2	M8	138	0.2208	1	High-mannose	1
S	HCoV-NL63	N1111	3	M7	37	0.0592	1	High-mannose	1
S	HCoV-NL63	N1111	4	M6	11	0.0176	1	High-mannose	1
S	HCoV-NL63	N1111	5	M5	13	0.0208	1	High-mannose	1
S	HCoV-NL63	N1111	6	M1-M4	25	0.04	1	High-mannose	1
S	HCoV-NL63	N1111	7	Hybrid	ND	ND	2	Hybrid	1
S	HCoV-NL63	N1111	8	F-Hybrid	ND	ND	2	Hybrid	1
S	HCoV-NL63	N1111	9	A1	ND	ND	3	Complex	1
S	HCoV-NL63	N1111	10	F-A1	3	0.0048	3	Complex	1
S	HCoV-NL63	N1111	11	A2/A1B	ND	ND	3	Complex	1
S	HCoV-NL63	N1111	12	F-A2/F-A1B	ND	ND	3	Complex	1
S	HCoV-NL63	N1111	13	A3/A2B	ND	ND	3	Complex	1
S	HCoV-NL63	N1111	14	F-A3/F-A2B	ND	ND	3	Complex	1
S	HCoV-NL63	N1111	15	A4/A3B	ND	ND	3	Complex	1
S	HCoV-NL63	N1111	16	F-A4/F-A3B	ND	ND	3	Complex	1
S	HCoV-NL63	N1111	17	A5/A4B	ND	ND	3	Complex	1
S	HCoV-NL63	N1111	18	F-A5/F-A4B	ND	ND	3	Complex	1
S	HCoV-NL63	N1111	19	Unoccupied	0	0	4	Unoccupied	1
S	HCoV-NL63	N1196	1	M9	212	0.490291	1	High-mannose	0.980583
S	HCoV-NL63	N1196	2	M8	112	0.259022	1	High-mannose	0.980583
S	HCoV-NL63	N1196	3	M7	52	0.12026	1	High-mannose	0.980583
S	HCoV-NL63	N1196	4	M6	21	0.0485666	1	High-mannose	0.980583
S	HCoV-NL63	N1196	5	M5	18	0.0416285	1	High-mannose	0.980583
S	HCoV-NL63	N1196	6	M1-M4	4	0.00925078	1	High-mannose	0.980583
S	HCoV-NL63	N1196	7	Hybrid	5	0.0115635	2	Hybrid	0.980583
S	HCoV-NL63	N1196	8	F-Hybrid	ND	ND	2	Hybrid	0.980583
S	HCoV-NL63	N1196	9	A1	ND	ND	3	Complex	0.980583
S	HCoV-NL63	N1196	10	F-A1	ND	ND	3	Complex	0.980583
S	HCoV-NL63	N1196	11	A2/A1B	ND	ND	3	Complex	0.980583
S	HCoV-NL63	N1196	12	F-A2/F-A1B	ND	ND	3	Complex	0.980583
S	HCoV-NL63	N1196	13	A3/A2B	ND	ND	3	Complex	0.980583
S	HCoV-NL63	N1196	14	F-A3/F-A2B	ND	ND	3	Complex	0.980583
S	HCoV-NL63	N1196	15	A4/A3B	ND	ND	3	Complex	0.980583
S	HCoV-NL63	N1196	16	F-A4/F-A3B	ND	ND	3	Complex	0.980583
S	HCoV-NL63	N1196	17	A5/A4B	ND	ND	3	Complex	0.980583
S	HCoV-NL63	N1196	18	F-A5/F-A4B	ND	ND	3	Complex	0.980583
S	HCoV-NL63	N1196	19	Unoccupied	8.39604	0.0194175	4	Unoccupied	0.980583
S	HCoV-NL63	N1201	1	M9	ND	ND	1	High-mannose	1
S	HCoV-NL63	N1201	2	M8	24	0.119403	1	High-mannose	1
S	HCoV-NL63	N1201	3	M7	51	0.253731	1	High-mannose	1
S	HCoV-NL63	N1201	4	M6	33	0.164179	1	High-mannose	1
S	HCoV-NL63	N1201	5	M5	37	0.18408	1	High-mannose	1
S	HCoV-NL63	N1201	6	M1-M4	ND	ND	1	High-mannose	1
S	HCoV-NL63	N1201	7	Hybrid	28	0.139303	2	Hybrid	1
S	HCoV-NL63	N1201	8	F-Hybrid	9	0.0447761	2	Hybrid	1
S	HCoV-NL63	N1201	9	A1	ND	ND	3	Complex	1
S	HCoV-NL63	N1201	10	F-A1	ND	ND	3	Complex	1
S	HCoV-NL63	N1201	11	A2/A1B	ND	ND	3	Complex	1
S	HCoV-NL63	N1201	12	F-A2/F-A1B	11	0.0547264	3	Complex	1
S	HCoV-NL63	N1201	13	A3/A2B	ND	ND	3	Complex	1
S	HCoV-NL63	N1201	14	F-A3/F-A2B	8	0.039801	3	Complex	1
S	HCoV-NL63	N1201	15	A4/A3B	ND	ND	3	Complex	1
S	HCoV-NL63	N1201	16	F-A4/F-A3B	ND	ND	3	Complex	1
S	HCoV-NL63	N1201	17	A5/A4B	ND	ND	3	Complex	1
S	HCoV-NL63	N1201	18	F-A5/F-A4B	ND	ND	3	Complex	1
S	HCoV-NL63	N1201	19	Unoccupied	0	0	4	Unoccupied	1
S	HCoV-NL63	N1218	1	M9	3	0.00136802	1	High-mannose	0.998658
S	HCoV-NL63	N1218	2	M8	116	0.0528969	1	High-mannose	0.998658
S	HCoV-NL63	N1218	3	M7	194	0.0884656	1	High-mannose	0.998658
S	HCoV-NL63	N1218	4	M6	223	0.10169	1	High-mannose	0.998658
S	HCoV-NL63	N1218	5	M5	237	0.108074	1	High-mannose	0.998658
S	HCoV-NL63	N1218	6	M1-M4	30	0.0136802	1	High-mannose	0.998658
S	HCoV-NL63	N1218	7	Hybrid	310	0.141363	2	Hybrid	0.998658
S	HCoV-NL63	N1218	8	F-Hybrid	133	0.0606491	2	Hybrid	0.998658
S	HCoV-NL63	N1218	9	A1	9	0.00410407	3	Complex	0.998658
S	HCoV-NL63	N1218	10	F-A1	9	0.00410407	3	Complex	0.998658
S	HCoV-NL63	N1218	11	A2/A1B	146	0.0665772	3	Complex	0.998658
S	HCoV-NL63	N1218	12	F-A2/F-A1B	238	0.10853	3	Complex	0.998658
S	HCoV-NL63	N1218	13	A3/A2B	103	0.0469688	3	Complex	0.998658
S	HCoV-NL63	N1218	14	F-A3/F-A2B	289	0.131786	3	Complex	0.998658
S	HCoV-NL63	N1218	15	A4/A3B	22	0.0100322	3	Complex	0.998658
S	HCoV-NL63	N1218	16	F-A4/F-A3B	122	0.055633	3	Complex	0.998658
S	HCoV-NL63	N1218	17	A5/A4B	ND	ND	3	Complex	0.998658
S	HCoV-NL63	N1218	18	F-A5/F-A4B	6	0.00273605	3	Complex	0.998658
S	HCoV-NL63	N1218	19	Unoccupied	2.94355	0.00134228	4	Unoccupied	0.998658
S	HCoV-NL63	N1242	1	M9	ND	ND	1	High-mannose	0.948473
S	HCoV-NL63	N1242	2	M8	61	0.10937	1	High-mannose	0.948473
S	HCoV-NL63	N1242	3	M7	117	0.209776	1	High-mannose	0.948473
S	HCoV-NL63	N1242	4	M6	131	0.234877	1	High-mannose	0.948473
S	HCoV-NL63	N1242	5	M5	135	0.242049	1	High-mannose	0.948473
S	HCoV-NL63	N1242	6	M1-M4	ND	ND	1	High-mannose	0.948473
S	HCoV-NL63	N1242	7	Hybrid	26	0.0466168	2	Hybrid	0.948473
S	HCoV-NL63	N1242	8	F-Hybrid	22	0.039445	2	Hybrid	0.948473
S	HCoV-NL63	N1242	9	A1	ND	ND	3	Complex	0.948473
S	HCoV-NL63	N1242	10	F-A1	ND	ND	3	Complex	0.948473
S	HCoV-NL63	N1242	11	A2/A1B	2	0.00358591	3	Complex	0.948473
S	HCoV-NL63	N1242	12	F-A2/F-A1B	24	0.0430309	3	Complex	0.948473
S	HCoV-NL63	N1242	13	A3/A2B	ND	ND	3	Complex	0.948473
S	HCoV-NL63	N1242	14	F-A3/F-A2B	11	0.0197225	3	Complex	0.948473
S	HCoV-NL63	N1242	15	A4/A3B	ND	ND	3	Complex	0.948473
S	HCoV-NL63	N1242	16	F-A4/F-A3B	ND	ND	3	Complex	0.948473
S	HCoV-NL63	N1242	17	A5/A4B	ND	ND	3	Complex	0.948473
S	HCoV-NL63	N1242	18	F-A5/F-A4B	ND	ND	3	Complex	0.948473
S	HCoV-NL63	N1242	19	Unoccupied	28.7384	0.0515267	4	Unoccupied	0.948473
S	HCoV-NL63	N1247	1	M9	4	0.00583942	1	High-mannose	1
S	HCoV-NL63	N1247	2	M8	95	0.138686	1	High-mannose	1
S	HCoV-NL63	N1247	3	M7	123	0.179562	1	High-mannose	1
S	HCoV-NL63	N1247	4	M6	114	0.166423	1	High-mannose	1
S	HCoV-NL63	N1247	5	M5	114	0.166423	1	High-mannose	1
S	HCoV-NL63	N1247	6	M1-M4	25	0.0364964	1	High-mannose	1
S	HCoV-NL63	N1247	7	Hybrid	58	0.0846715	2	Hybrid	1
S	HCoV-NL63	N1247	8	F-Hybrid	11	0.0160584	2	Hybrid	1
S	HCoV-NL63	N1247	9	A1	ND	ND	3	Complex	1
S	HCoV-NL63	N1247	10	F-A1	8	0.0116788	3	Complex	1
S	HCoV-NL63	N1247	11	A2/A1B	9	0.0131387	3	Complex	1
S	HCoV-NL63	N1247	12	F-A2/F-A1B	58	0.0846715	3	Complex	1
S	HCoV-NL63	N1247	13	A3/A2B	ND	ND	3	Complex	1
S	HCoV-NL63	N1247	14	F-A3/F-A2B	43	0.0627737	3	Complex	1
S	HCoV-NL63	N1247	15	A4/A3B	ND	ND	3	Complex	1
S	HCoV-NL63	N1247	16	F-A4/F-A3B	23	0.0335766	3	Complex	1
S	HCoV-NL63	N1247	17	A5/A4B	ND	ND	3	Complex	1
S	HCoV-NL63	N1247	18	F-A5/F-A4B	ND	ND	3	Complex	1
S	HCoV-NL63	N1247	19	Unoccupied	0	0	4	Unoccupied	1
S	HCoV-NL63	N1277	1	M9	ND	ND	1	High-mannose	1
S	HCoV-NL63	N1277	2	M8	26	0.0890411	1	High-mannose	1
S	HCoV-NL63	N1277	3	M7	60	0.205479	1	High-mannose	1
S	HCoV-NL63	N1277	4	M6	35	0.119863	1	High-mannose	1
S	HCoV-NL63	N1277	5	M5	44	0.150685	1	High-mannose	1
S	HCoV-NL63	N1277	6	M1-M4	ND	ND	1	High-mannose	1
S	HCoV-NL63	N1277	7	Hybrid	63	0.215753	2	Hybrid	1
S	HCoV-NL63	N1277	8	F-Hybrid	ND	ND	2	Hybrid	1
S	HCoV-NL63	N1277	9	A1	3	0.010274	3	Complex	1
S	HCoV-NL63	N1277	10	F-A1	ND	ND	3	Complex	1
S	HCoV-NL63	N1277	11	A2/A1B	11	0.0376712	3	Complex	1
S	HCoV-NL63	N1277	12	F-A2/F-A1B	24	0.0821918	3	Complex	1
S	HCoV-NL63	N1277	13	A3/A2B	ND	ND	3	Complex	1
S	HCoV-NL63	N1277	14	F-A3/F-A2B	12	0.0410959	3	Complex	1
S	HCoV-NL63	N1277	15	A4/A3B	ND	ND	3	Complex	1
S	HCoV-NL63	N1277	16	F-A4/F-A3B	14	0.0479452	3	Complex	1
S	HCoV-NL63	N1277	17	A5/A4B	ND	ND	3	Complex	1
S	HCoV-NL63	N1277	18	F-A5/F-A4B	ND	ND	3	Complex	1
S	HCoV-NL63	N1277	19	Unoccupied	0	0	4	Unoccupied	1

## Sheet: Type
Gene	Organism	Asn(N)#	Type#	Type	Spectral Counts (Type)	% Spectral Counts (Type)	Occupancy
S	HCoV-NL63	N0024	1	High-mannose	323	0.973913	0.973913
S	HCoV-NL63	N0024	2	Hybrid	ND	ND	0.973913
S	HCoV-NL63	N0024	3	Complex	ND	ND	0.973913
S	HCoV-NL63	N0024	4	Unoccupied	8.65179	0.026087	0.973913
S	HCoV-NL63	N0035	1	High-mannose	369	0.534783	1
S	HCoV-NL63	N0035	2	Hybrid	227	0.328986	1
S	HCoV-NL63	N0035	3	Complex	94	0.136232	1
S	HCoV-NL63	N0035	4	Unoccupied	0	0	1
S	HCoV-NL63	N0052	1	High-mannose	302	0.857955	1
S	HCoV-NL63	N0052	2	Hybrid	29	0.0823864	1
S	HCoV-NL63	N0052	3	Complex	21	0.0596591	1
S	HCoV-NL63	N0052	4	Unoccupied	0	0	1
S	HCoV-NL63	N0098	1	High-mannose	204	0.705882	1
S	HCoV-NL63	N0098	2	Hybrid	57	0.197232	1
S	HCoV-NL63	N0098	3	Complex	28	0.0968858	1
S	HCoV-NL63	N0098	4	Unoccupied	0	0	1
S	HCoV-NL63	N0111	1	High-mannose	287	0.682173	0.736842
S	HCoV-NL63	N0111	2	Hybrid	15	0.0356537	0.736842
S	HCoV-NL63	N0111	3	Complex	8	0.0190153	0.736842
S	HCoV-NL63	N0111	4	Unoccupied	110.714	0.263158	0.736842
S	HCoV-NL63	N0119	1	High-mannose	994	0.939693	0.976562
S	HCoV-NL63	N0119	2	Hybrid	17	0.0160712	0.976562
S	HCoV-NL63	N0119	3	Complex	22	0.020798	0.976562
S	HCoV-NL63	N0119	4	Unoccupied	24.792	0.0234375	0.976562
S	HCoV-NL63	N0155	1	High-mannose	2058	0.970297	1
S	HCoV-NL63	N0155	2	Hybrid	48	0.0226308	1
S	HCoV-NL63	N0155	3	Complex	15	0.00707214	1
S	HCoV-NL63	N0155	4	Unoccupied	0	0	1
S	HCoV-NL63	N0178	1	High-mannose	253	0.764778	0.931034
S	HCoV-NL63	N0178	2	Hybrid	17	0.0513883	0.931034
S	HCoV-NL63	N0178	3	Complex	38	0.114868	0.931034
S	HCoV-NL63	N0178	4	Unoccupied	22.8148	0.0689655	0.931034
S	HCoV-NL63	N0187	1	High-mannose	12	1	1
S	HCoV-NL63	N0187	2	Hybrid	ND	ND	1
S	HCoV-NL63	N0187	3	Complex	ND	ND	1
S	HCoV-NL63	N0187	4	Unoccupied	0	0	1
S	HCoV-NL63	N0193	1	High-mannose	16	1	1
S	HCoV-NL63	N0193	2	Hybrid	ND	ND	1
S	HCoV-NL63	N0193	3	Complex	ND	ND	1
S	HCoV-NL63	N0193	4	Unoccupied	0	0	1
S	HCoV-NL63	N0203	1	High-mannose	500	0.963391	1
S	HCoV-NL63	N0203	2	Hybrid	17	0.0327553	1
S	HCoV-NL63	N0203	3	Complex	2	0.00385356	1
S	HCoV-NL63	N0203	4	Unoccupied	0	0	1
S	HCoV-NL63	N0240	1	High-mannose	457	1	1
S	HCoV-NL63	N0240	2	Hybrid	ND	ND	1
S	HCoV-NL63	N0240	3	Complex	ND	ND	1
S	HCoV-NL63	N0240	4	Unoccupied	0	0	1
S	HCoV-NL63	N0276	1	High-mannose	419	0.285747	0.959538
S	HCoV-NL63	N0276	2	Hybrid	473	0.322574	0.959538
S	HCoV-NL63	N0276	3	Complex	515	0.351217	0.959538
S	HCoV-NL63	N0276	4	Unoccupied	59.3313	0.0404624	0.959538
S	HCoV-NL63	N0301	1	High-mannose	900	1	1
S	HCoV-NL63	N0301	2	Hybrid	ND	ND	1
S	HCoV-NL63	N0301	3	Complex	ND	ND	1
S	HCoV-NL63	N0301	4	Unoccupied	0	0	1
S	HCoV-NL63	N0330	1	High-mannose	164	0.852417	0.992754
S	HCoV-NL63	N0330	2	Hybrid	27	0.140337	0.992754
S	HCoV-NL63	N0330	3	Complex	ND	ND	0.992754
S	HCoV-NL63	N0330	4	Unoccupied	1.39416	0.00724638	0.992754
S	HCoV-NL63	N0354	1	High-mannose	197	0.982682	0.997647
S	HCoV-NL63	N0354	2	Hybrid	3	0.0149647	0.997647
S	HCoV-NL63	N0354	3	Complex	ND	ND	0.997647
S	HCoV-NL63	N0354	4	Unoccupied	0.471698	0.00235294	0.997647
S	HCoV-NL63	N0358	1	High-mannose	174	0.978633	0.995506
S	HCoV-NL63	N0358	2	Hybrid	3	0.016873	0.995506
S	HCoV-NL63	N0358	3	Complex	ND	ND	0.995506
S	HCoV-NL63	N0358	4	Unoccupied	0.799097	0.00449438	0.995506
S	HCoV-NL63	N0403	1	High-mannose	233	0.97827	0.986667
S	HCoV-NL63	N0403	2	Hybrid	2	0.00839716	0.986667
S	HCoV-NL63	N0403	3	Complex	ND	ND	0.986667
S	HCoV-NL63	N0403	4	Unoccupied	3.17568	0.0133333	0.986667
S	HCoV-NL63	N0426	1	High-mannose	27	1	1
S	HCoV-NL63	N0426	2	Hybrid	ND	ND	1
S	HCoV-NL63	N0426	3	Complex	ND	ND	1
S	HCoV-NL63	N0426	4	Unoccupied	0	0	1
S	HCoV-NL63	N0486	1	High-mannose	1004	0.991115	1
S	HCoV-NL63	N0486	2	Hybrid	5	0.00493583	1
S	HCoV-NL63	N0486	3	Complex	4	0.00394867	1
S	HCoV-NL63	N0486	4	Unoccupied	0	0	1
S	HCoV-NL63	N0506	1	High-mannose	627	0.984301	1
S	HCoV-NL63	N0506	2	Hybrid	8	0.0125589	1
S	HCoV-NL63	N0506	3	Complex	2	0.00313972	1
S	HCoV-NL63	N0506	4	Unoccupied	0	0	1
S	HCoV-NL63	N0512	1	High-mannose	47	1	1
S	HCoV-NL63	N0512	2	Hybrid	ND	ND	1
S	HCoV-NL63	N0512	3	Complex	ND	ND	1
S	HCoV-NL63	N0512	4	Unoccupied	0	0	1
S	HCoV-NL63	N0626	1	High-mannose	1287	0.90469	0.993964
S	HCoV-NL63	N0626	2	Hybrid	98	0.0688886	0.993964
S	HCoV-NL63	N0626	3	Complex	29	0.0203854	0.993964
S	HCoV-NL63	N0626	4	Unoccupied	8.58704	0.00603622	0.993964
S	HCoV-NL63	N0645	1	High-mannose	963	0.885925	1
S	HCoV-NL63	N0645	2	Hybrid	101	0.0929163	1
S	HCoV-NL63	N0645	3	Complex	23	0.0211592	1
S	HCoV-NL63	N0645	4	Unoccupied	0	0	1
S	HCoV-NL63	N0666	1	High-mannose	1133	0.975257	0.982143
S	HCoV-NL63	N0666	2	Hybrid	ND	ND	0.982143
S	HCoV-NL63	N0666	3	Complex	8	0.00688619	0.982143
S	HCoV-NL63	N0666	4	Unoccupied	20.7455	0.0178571	0.982143
S	HCoV-NL63	N0699	1	High-mannose	782	0.880415	0.943463
S	HCoV-NL63	N0699	2	Hybrid	50	0.0562925	0.943463
S	HCoV-NL63	N0699	3	Complex	6	0.0067551	0.943463
S	HCoV-NL63	N0699	4	Unoccupied	50.2172	0.0565371	0.943463
S	HCoV-NL63	N0723	1	High-mannose	33	0.852941	0.852941
S	HCoV-NL63	N0723	2	Hybrid	ND	ND	0.852941
S	HCoV-NL63	N0723	3	Complex	ND	ND	0.852941
S	HCoV-NL63	N0723	4	Unoccupied	5.68966	0.147059	0.852941
S	HCoV-NL63	N0749	1	High-mannose	434	0.946022	0.974359
S	HCoV-NL63	N0749	2	Hybrid	13	0.0283371	0.974359
S	HCoV-NL63	N0749	3	Complex	ND	ND	0.974359
S	HCoV-NL63	N0749	4	Unoccupied	11.7632	0.025641	0.974359
S	HCoV-NL63	N0762	1	High-mannose	190	0.863636	1
S	HCoV-NL63	N0762	2	Hybrid	19	0.0863636	1
S	HCoV-NL63	N0762	3	Complex	11	0.05	1
S	HCoV-NL63	N0762	4	Unoccupied	0	0	1
S	HCoV-NL63	N0768	1	High-mannose	44	1	1
S	HCoV-NL63	N0768	2	Hybrid	ND	ND	1
S	HCoV-NL63	N0768	3	Complex	ND	ND	1
S	HCoV-NL63	N0768	4	Unoccupied	0	0	1
S	HCoV-NL63	N0844	1	High-mannose	1458	0.960487	0.96444
S	HCoV-NL63	N0844	2	Hybrid	6	0.00395262	0.96444
S	HCoV-NL63	N0844	3	Complex	ND	ND	0.96444
S	HCoV-NL63	N0844	4	Unoccupied	53.9799	0.0355603	0.96444
S	HCoV-NL63	N0852	1	High-mannose	2105	0.970092	0.992674
S	HCoV-NL63	N0852	2	Hybrid	49	0.0225817	0.992674
S	HCoV-NL63	N0852	3	Complex	ND	ND	0.992674
S	HCoV-NL63	N0852	4	Unoccupied	15.8967	0.00732601	0.992674
S	HCoV-NL63	N1111	1	High-mannose	622	0.9952	1
S	HCoV-NL63	N1111	2	Hybrid	ND	ND	1
S	HCoV-NL63	N1111	3	Complex	3	0.0048	1
S	HCoV-NL63	N1111	4	Unoccupied	0	0	1
S	HCoV-NL63	N1196	1	High-mannose	419	0.969019	0.980583
S	HCoV-NL63	N1196	2	Hybrid	5	0.0115635	0.980583
S	HCoV-NL63	N1196	3	Complex	ND	ND	0.980583
S	HCoV-NL63	N1196	4	Unoccupied	8.39604	0.0194175	0.980583
S	HCoV-NL63	N1201	1	High-mannose	145	0.721393	1
S	HCoV-NL63	N1201	2	Hybrid	37	0.18408	1
S	HCoV-NL63	N1201	3	Complex	19	0.0945274	1
S	HCoV-NL63	N1201	4	Unoccupied	0	0	1
S	HCoV-NL63	N1218	1	High-mannose	803	0.366174	0.998658
S	HCoV-NL63	N1218	2	Hybrid	443	0.202012	0.998658
S	HCoV-NL63	N1218	3	Complex	944	0.430472	0.998658
S	HCoV-NL63	N1218	4	Unoccupied	2.94355	0.00134228	0.998658
S	HCoV-NL63	N1242	1	High-mannose	444	0.796072	0.948473
S	HCoV-NL63	N1242	2	Hybrid	48	0.0860618	0.948473
S	HCoV-NL63	N1242	3	Complex	37	0.0663393	0.948473
S	HCoV-NL63	N1242	4	Unoccupied	28.7384	0.0515267	0.948473
S	HCoV-NL63	N1247	1	High-mannose	475	0.693431	1
S	HCoV-NL63	N1247	2	Hybrid	69	0.10073	1
S	HCoV-NL63	N1247	3	Complex	141	0.205839	1
S	HCoV-NL63	N1247	4	Unoccupied	0	0	1
S	HCoV-NL63	N1277	1	High-mannose	165	0.565068	1
S	HCoV-NL63	N1277	2	Hybrid	63	0.215753	1
S	HCoV-NL63	N1277	3	Complex	64	0.219178	1
S	HCoV-NL63	N1277	4	Unoccupied	0	0	1

## Sheet: Occupancy
Organism	Gene	% Protein Sequence Coverage	Asn(N)#	Sequon Type	Sequon	Site Occupancy	Occupied by (%)			Ratio (High-mannose+Hybrid/Complex)	Spectral Counts (Sequon-containing peptides)						Note: Green cell color indicates sites occupied mainly by high-mannose/hybrid glycans (ratio of high-mannose+hybrid/complex > 2); pink cell color indicates sites occupied mainly by complex glycans (ratio of high-mannose+hybrid/complex < 0.5); orange cell color indicates sites occupied by both high-mannose/hybrid and complex glycans (0.5 < ratio of high-mannose+hybrid/complex < 2); grey cell color…
							High-mannose & Hybrid	Complex	Unoccupied		Total	High-mannose & Hybrid	Complex	Unoccupied
HCoV-NL63	S	0.999263	N0024	NxST	NLS	0.973913	0.965217	0.00869565	0.026087	111	115	111	1	3
HCoV-NL63	S	0.999263	N0035	NxST	NSS	1	0.476364	0.523636	0	0.909722	825	393	432	0
HCoV-NL63	S	0.999263	N0052	NxST	NQS	1	0.649351	0.350649	0	1.85185	77	50	27	0
HCoV-NL63	S	0.999263	N0098	NxST	NAS	1	0.889831	0.110169	0	8.07692	118	105	13	0
HCoV-NL63	S	0.999263	N0111	NxST	NTT	0.736842	0.736842	0	0.263158	High-mannose+Hybrid	19	14	0	5
HCoV-NL63	S	0.999263	N0119	NxST	NAS	0.976562	0.777344	0.199219	0.0234375	3.90196	512	398	102	12
HCoV-NL63	S	0.999263	N0155	NxST	NVT	1	0.925926	0.0740741	0	12.5	378	350	28	0
HCoV-NL63	S	0.999263	N0178	NxST	NYS	0.931034	0.931034	0	0.0689655	High-mannose+Hybrid	29	27	0	2
HCoV-NL63	S	0.999263	N0187	NxST	NAT	1	0.839248	0.160752	0	5.22078	479	402	77	0
HCoV-NL63	S	0.999263	N0193	NxST	NVT	1	0.989562	0.0104384	0	94.8	479	474	5	0
HCoV-NL63	S	0.999263	N0203	NxST	NYT	1	0.911392	0.0886076	0	10.2857	79	72	7	0
HCoV-NL63	S	0.999263	N0240	NxST	NGS	1	0.984772	0.0152284	0	64.6667	197	194	3	0
HCoV-NL63	S	0.999263	N0276	NxST	NAT	0.959538	0.317919	0.641618	0.0404624	0.495495	173	55	111	7
HCoV-NL63	S	0.999263	N0301	NxST	NFS	1	1	0	0	High-mannose+Hybrid	78	78	0	0
HCoV-NL63	S	0.999263	N0330	NxST	NSS	0.992754	0.688406	0.304348	0.00724638	2.2619	276	190	84	2
HCoV-NL63	S	0.999263	N0354	NxST	NST	0.997647	0.4	0.597647	0.00235294	0.669291	425	170	254	1
HCoV-NL63	S	0.999263	N0358	NxST	NTT	0.995506	0.683146	0.31236	0.00449438	2.18705	445	304	139	2
HCoV-NL63	S	0.999263	N0403	NxST	NVT	0.986667	0.746667	0.24	0.0133333	3.11111	375	280	90	5
HCoV-NL63	S	0.999263	N0426	NxST	NVS	1	0.968254	0.031746	0	30.5	315	305	10	0
HCoV-NL63	S	0.999263	N0486	NxST	NFT	1	1	0	0	High-mannose+Hybrid	165	165	0	0
HCoV-NL63	S	0.999263	N0506	NxST	NIS	1	0.948052	0.0519481	0	18.25	77	73	4	0
HCoV-NL63	S	0.999263	N0512	NxST	NTS	1	0.96	0.04	0	24	50	48	2	0
HCoV-NL63	S	0.999263	N0626	NxST	NCT	0.993964	0.802817	0.191147	0.00603622	4.2	497	399	95	3
HCoV-NL63	S	0.999263	N0645	NxST	NQS	1	0.914701	0.0852995	0	10.7234	551	504	47	0
HCoV-NL63	S	0.999263	N0666	NxST	NVS	0.982143	0.955357	0.0267857	0.0178571	35.6667	336	321	9	6
HCoV-NL63	S	0.999263	N0699	NxST	NES	0.943463	0.842756	0.100707	0.0565371	8.36842	566	477	57	32
HCoV-NL63	S	0.999263	N0723	NxST	NCT	0.852941	0.617647	0.235294	0.147059	2.625	34	21	8	5
HCoV-NL63	S	0.999263	N0749	NxST	NSS	0.974359	0.974359	0	0.025641	High-mannose+Hybrid	117	114	0	3
HCoV-NL63	S	0.999263	N0762	NxST	NLS	1	0.680412	0.319588	0	2.12903	97	66	31	0
HCoV-NL63	S	0.999263	N0768	NxST	NWT	1	0.973684	0.0263158	0	37	38	37	1	0
HCoV-NL63	S	0.999263	N0844	NxST	NVT	0.96444	0.90194	0.0625	0.0355603	14.431	928	837	58	33
HCoV-NL63	S	0.999263	N0852	NxST	NLS	0.992674	0.981685	0.010989	0.00732601	89.3333	819	804	9	6
HCoV-NL63	S	0.999263	N1111	NxST	NGT	1	0.934343	0.0656566	0	14.2308	198	185	13	0
HCoV-NL63	S	0.999263	N1196	NxST	NVT	0.980583	0.980583	0	0.0194175	High-mannose+Hybrid	206	202	0	4
HCoV-NL63	S	0.999263	N1201	NxST	NIS	1	0.414918	0.585082	0	0.709163	429	178	251	0
HCoV-NL63	S	0.999263	N1218	NxST	NKT	0.998658	0.456376	0.542282	0.00134228	0.841584	745	340	404	1
HCoV-NL63	S	0.999263	N1242	NxST	NLT	0.948473	0.312977	0.635496	0.0515267	0.492492	524	164	333	27
HCoV-NL63	S	0.999263	N1247	NxST	NLS	1	0.306195	0.693805	0	0.441327	565	173	392	0
HCoV-NL63	S	0.999263	N1277	NxST	NST	1	0.183644	0.816356	0	0.224956	697	128	569	0
