# Supplementary material for: Structural insights into the modulation of coronavirus spike tilting and infectivity by hinge glycans
Source: Nat Commun. 2023 Nov 7;14:7175. doi: 10.1038/s41467-023-42836-9 (PMC10630519; doi:10.1038/s41467-023-42836-9)
Supplement: Supplementary file 9 — Source Data [file 41467_2023_42836_MOESM9_ESM.xlsx]

## Sheet: Figure 1E
	nearest-neighbor distances between spike stalks on virions (nm)
	53.5033
	14.4495
	67.5533
	37.1277
	33.4366
	28.1639
	56.922
	11.2735
	47.5589
	14.7291
	96.5808
	26.7898
	24.475
	12.1859
	28.3687
	35.5888
	37.2751
	21.8681
	23.5582
	14.923
	13.4616
	35.5076
	83.9472
	13.2333
	14.923
	36.2196
	173.629
	12.5602
	26.9617
	13.8329
	72.7208
	23.2142
	28.3182
	13.7329
	73.6358
	14.816
	28.3182
	8.60856
	62.0277
	15.7224
	32.9099
	15.7224
	16.4024
	13.1226
	14.816
	36.0329
	24.3886
	11.2032
	37.4573
	51.5671
	41.1971
	10.7286
	11.5076
	17.6414
	22.392
	15.3708
	8.60856
	13.4616
	11.2032
	51.5671
	45.4709
	16.0928
	41.4523
	21.1813
	24.3886
	21.2576
	10.2195
	16.4024
	14.7411
	11.2735
	23.5582
	24.2566
	30.994
	13.1226
	35.5076
	28.3687
	14.7411
	12.5602
	26.8926
	14.3777
	12.1859
	38.3314
	18.8879
	15.3708
	51.2857
	96.5808
	38.3329
	21.2576
	14.3777
	11.5076
	16.3681
	10.7286
	10.2195
	35.5888
	40.7618
	36.1591
	22.392
	78.3579
	30.6863
	21.8681
	24.2566
	36.2158
	50.8685
	12.4433
	55.997
	17.9525
	15.6358
	26.8336
	11.7519
	39.1053
	32.9887
	19.2733
	32.4729
	15.1654
	20.4831
	25.9052
	11.5149
	16.8461
	24.7581
	54.9567
	12.4433
	16.228
	16.981
	25.341
	11.3761
	16.548
	23.5965
	51.3366
	14.9185
	19.2733
	47.3624
	11.1377
	14.9185
	26.2866
	10.5597
	29.1881
	11.8538
	32.4729
	87.8999
	39.3036
	16.548
	17.6166
	38.7332
	10.5597
	38.9072
	23.9786
	18.3293
	25.9065
	30.0664
	15.0702
	32.7474
	25.9065
	38.0405
	15.1654
	17.1502
	15.6358
	37.36
	11.8538
	20.4831
	20.0769
	15.0702
	35.1756
	11.7519
	19.4491
	26.4063
	19.4329
	33.2307
	115.313
	37.4054
	26.8336
	21.3956
	11.5252
	17.4196
	25.9052
	51.527
	17.6166
	11.3761
	37.36
	16.4711
	21.4684
	23.0141
	26.2317
	17.9949
	20.4714
	29.1893
	21.584
	25.409
	23.1128
	41.0624
	32.7076
	26.4159
	32.1772
	34.3434
	11.1497
	20.4714
	14.0243
	11.4818
	13.3724
	16.4711
	16.228
	32.6975
	32.6975
	31.3831
	54.9567
	20.0769
	16.2277
	11.1377
	13.7772
	17.4196
	35.7246
	75.0034
	17.9949
	19.4491
	21.4684
	16.6963
	11.4818
	49.0975
	11.1497
	30.6887
	13.7772
	32.9887
	14.0243
	13.3724
	11.5252
	27.0993
	21.8295
	15.2565
	27.1085
	17.9525
	96.6801
	23.8572
	14.6266
	26.2317
	17.2144
	20.0286
	25.409
	21.8295
	16.8461
	6.05315
	28.395
	15.5498
	37.6164
	21.3715
	21.3715
	20.4301
	15.1271
	5.10219
	12.984
	21.3725
	9.31246
	9.31246
	12.1569
	28.8418
	23.8639
	11.1268
	8.90444
	12.5792
	40.2613
	16.0959
	98.5566
	39.7907
	47.047
	70.2325
	32.0324
	9.62597
	13.1971
	12.4651
	12.3394
	27.5459
	21.1154
	13.1266
	11.1268
	39.4559
	33.1481
	10.1483
	40.2613
	34.8248
	12.4651
	28.8418
	10.9595
	2.80419
	19.7044
	26.1705
	15.1271
	4.83747
	12.984
	29.0668
	13.1971
	10.1483
	30.1925
	6.05315
	20.2798
	10.9663
	10.7314
	24.988
	30.4406
	29.1676
	16.0899
	40.8095
	29.5895
	17.8798
	19.6819
	4.83747
	89.1219
	19.6819
	22.4885
	8.90444
	106.025
	22.7962
	20.4401
	29.6884
	19.0379
	12.3394
	17.8798
	12.8385
	23.1193
	23.1193
	5.10219
	89.1219
	23.6988
	28.8144
	39.1532
	22.4742
	26.4686
	25.0505
	40.8095
	20.4401
	120.83
	25.3584
	9.6183
	10.9663
	24.1488
	17.3871
	14.7587
	30.4399
	28.395
	22.9262
	15.1868
	10.7314
	109.774
	20.9773
	43.7272
	2.80419
	86.6802
	9.62597
	22.4885
	16.9312
	15.847
	45.4623
	14.7587
	17.3871
	9.6183
	17.8078
	10.9595
	13.1266
	22.4827
	52.4702
	29.1676
	13.6617
	40.2566
	15.847
	12.5792
	45.7251
	38.5194
	12.8438
	34.5415
	16.4084
	8.99113
	39.7696
	9.43898
	26.3966
	24.5268
	18.2388
	102.952
	10.5816
	28.9184
	39.2401
	26.3966
	17.1123
	22.1089
	11.6673
	30.6873
	29.2083
	11.6673
	31.5781
	19.8927
	30.2117
	27.1226
	18.8508
	18.2388
	36.7925
	32.3996
	59.4617
	9.68218
	28.2264
	19.1595
	124.655
	25.8431
	8.4996
	34.7641
	14.7268
	23.3694
	8.59021
	22.6808
	22.1089
	15.1188
	20.193
	11.6768
	18.6634
	19.8927
	13.1331
	24.7891
	46.3209
	38.3578
	29.2083
	10.5816
	8.59021
	14.013
	38.5111
	14.013
	37.7736
	24.0551
	12.3704
	13.1331
	55.0265
	9.43898
	11.9462
	105.309
	102.952
	12.226
	11.4823
	46.7861
	11.6768
	13.8021
	11.9462
	11.6214
	23.6406
	14.0283
	8.99113
	36.7157
	16.18
	16.4477
	31.4848
	125.651
	9.68218
	22.2862
	17.1123
	17.1479
	53.9793
	22.9496
	17.6352
	77.1405
	24.0551
	1.87007
	11.6214
	1.87007
	16.4477
	9.25008
	30.2279
	18.7633
	8.4996
	13.6575
	50.3171
	36.7157
	34.7641
	22.1973
	13.6575
	105.309
	37.3742
	37.3742
	17.6352
	16.4084
	102.921
	43.3166
	16.18
	34.4237
	27.1226
	12.8438
	10.8928
	40.2537
	48.7226
	28.1338
	43.0439
	13.8021
	46.1543
	30.6474
	11.4823
	32.4377
	9.25008
	28.1338
	183.179
	14.2933
	23.0492
	48.105
	184.209
	23.0492
	14.2933
	32.4076
	20.4644
	16.9787
	27.062
	66.4805
	38.5814
	16.9787
	62.7287
	44.2138
	20.4644
	16.2916
	27.6635
	21.2383
	16.2916
	27.6635
	23.576
	48.4304
	23.576
	21.2383
	87.1884
	138.862
	45.7872
	103.96
	15.5384
	31.5569
	22.7287
	85.0412
	51.4398
	36.0169
	31.5569
	51.4398
	86.6973
	15.5384
	36.0169
	77.215
	103.96
	22.7287
	38.0585
	282.358
	58.8965
	65.0224
	45.7872
	93.0782
	45.6451
	38.0585
	58.8965
	49.8679
	23.1626
	49.8679
	20.751
	11.7315
	67.0379
	36.7818
	128.28
	43.3679
	20.751
	6.66784
	196.109
	19.9539
	19.0813
	11.7315
	36.7818
	41.8332
	117.361
	18.3
	62.5853
	34.3321
	18.0533
	11.6763
	17.3474
	15.7222
	24.2907
	23.3034
	44.3272
	14.7969
	19.0813
	12.0131
	127.07
	43.2683
	11.6763
	149.384
	11.5163
	22.8535
	22.0529
	27.6148
	23.7466
	9.33154
	18.0533
	56.0562
	59.4606
	71.4363
	32.1762
	19.5894
	11.5163
	78.6875
	20.4189
	19.5894
	25.2933
	20.4189
	13.0803
	4.07864
	4.07864
	7.39807
	101.138
	30.8049
	18.7487
	44.0546
	11.291
	78.2679
	20.4457
	32.3956
	13.0803
	23.3034
	22.0529
	12.0399
	22.8535
	11.141
	24.2181
	48.9073
	18.3519
	23.8649
	13.5039
	15.7222
	132.066
	6.66784
	11.291
	78.2679
	7.39807
	25.8189
	9.33154
	21.9066
	21.6791
	23.4522
	23.5759
	38.4626
	54.1382
	54.0283
	38.3938
	88.8617
	82.1634
	105.449
	23.7613
	54.0283
	60.6571
	21.6791
	21.9066
	23.9318
	23.7613
	23.9318
	47.712
	94.0007
	129.614
	61.1627
	23.4522
	23.5759
	105.449
	61.1627
	88.8617
	66.4428
	106.184
	18.4776
	85.8064
	31.7934
	63.3315
	48.1657
	47.2985
	29.9126
	35.2691
	20.7317
	35.8438
	35.2691
	137.61
	40.9887
	22.2181
	17.2596
	20.7317
	22.8306
	85.8064
	84.3387
	57.7279
	53.9619
	25.6775
	41.4805
	25.6775
	38.9394
	22.7987
	24.6953
	84.6627
	47.6952
	22.2181
	35.8438
	71.5629
	17.2596
	18.4776
	48.1657
	56.2712
	24.6953
	113.495
	29.9126
	245.056
	31.7934
	129.103
	189.818
	30.2148
	12.7735
	19.6594
	10.488
	449.345
	70.7899
	33.0506
	200.217
	17.2062
	281.9
	10.7619
	21.4245
	10.7619
	37.2221
	28.1388
	10.488
	19.0094
	126.501
	56.3332
	103.518
	19.6594
	25.9595
	12.7735
	54.0797
	30.9715
	62.7453
	21.5586
	14.2175
	29.5145
	21.5586
	13.4029
	34.0515
	44.6444
	63.8658
	8.60197
	24.7081
	24.7081
	24.9886
	14.1306
	29.5145
	46.967
	37.9014
	68.4964
	43.2526
	44.1526
	15.7674
	25.3282
	23.4377
	22.8121
	14.1306
	24.9886
	19.5711
	14.2175
	128.377
	46.7037
	22.8121
	20.7072
	43.6652
	43.6652
	20.7072
	8.60197
	37.9014
	63.8658
	62.2043
	87.3872
	13.0308
	26.2356
	31.2339
	9.7241
	13.4029
	12.1677
	13.0308
	46.7037
	16.9965
	12.1677
	23.4987
	17.61
	9.7241
	34.0515
	22.975
	14.4568
	21.5193
	43.8786
	253.464
	332.074
	12.1086
	19.8108
	19.1368
	19.8108
	38.8273
	21.5193
	37.7655
	38.8273
	137.185
	83.5808
	12.1086
	50.0591
	54.9774
	28.1655
	137.185
	15.3833
	279.456
	19.1368
	39.2363
	66.1528
	20.2708
	39.2363
	31.2218
	31.2218
	33.9814
	40.6128
	33.9814
	15.3833
	96.8972
	58.8162
	31.9289
	31.9289
	139.356
	41.9098
	148.055
	64.1444
	37.8439
	51.9298
	21.536
	74.4048
	37.2167
	21.536
	37.8439
	51.9298
	37.2167
	96.8972
	41.9098
	46.1294
	42.2473
	148.055
	46.1294
	37.2599
	13.6584
	42.6145
	48.3103
	82.6117
	88.6915
	29.7889
	173.275
	108.58
	85.1096
	44.8264
	145.311
	37.2599
	82.8577
	8.91939
	48.3103
	190.762
	83.1895
	39.541
	44.8264
	13.6584
	39.541
	145.311
	108.58
	8.91939
	34.6147
	54.817
	9.75119
	14.4639
	33.9796
	53.099
	49.2933
	14.4639
	95.2799
	57.2797
	65.0326
	29.7864
	30.8838
	29.7864
	33.9796
	51.9014
	42.3987
	22.5549
	25.2328
	107.196
	18.9924
	104.401
	10.1486
	57.2797
	34.6147
	61.9341
	123.895
	30.9588
	30.8838
	29.376
	33.4022
	30.9588
	65.74
	10.1486
	61.6757
	13.9415
	9.75119
	52.9706
	18.9924
	54.817
	13.9415
	23.58
	51.9014
	201.413
	35.8316
	133.805
	104.023
	49.071
	23.6797
	49.071
	147.03
	227.097
	268.683
	21.7338
	104.023
	147.03
	47.5528
	47.5528
	21.7338
	23.6797
	76.3136
	208.181
	47.8559
	31.529
	155.373
	69.9474
	67.2765
	39.425
	62.1585
	14.025
	29.503
	13.5071
	76.3136
	31.529
	20.5046
	25.2924
	103.49
	197.183
	88.4255
	3.10197
	90.0947
	20.5046
	31.7598
	25.2924
	93.2039
	13.5071
	142.386
	14.025
	37.8954
	67.2099
	3.10197
	67.2099
	49.8631
	29.503
	32.1813
	34.0594
	34.4746
	17.3528
	29.4462
	30.8103
	43.2822
	37.4009
	36.5438
	6.56389
	37.4009
	34.0594
	18.3052
	19.9596
	37.4723
	8.95376
	50.243
	215.567
	80.9682
	171.523
	26.5559
	6.56389
	20.4354
	23.4257
	190.053
	39.4842
	30.8103
	34.4746
	24.3191
	18.7976
	46.6443
	102.812
	68.3727
	8.95376
	37.4723
	18.3052
	18.7976
	15.5241
	18.6515
	9.5775
	95.6259
	32.1813
	9.5775
	15.7655
	15.5241
	31.9563
	24.3191
	35.2468
	29.4462
	39.4842
	17.3528
	15.5311
	39.105
	62.1225
	34.1884
	29.9476
	18.4613
	9.80037
	9.80037
	13.5515
	18.1792
	43.0716
	40.1828
	31.6133
	63.2589
	40.4862
	38.4044
	18.1792
	11.536
	8.80942
	25.4311
	61.7308
	18.3416
	25.9173
	55.6056
	23.9182
	39.105
	23.1666
	31.1149
	25.9173
	52.0751
	24.7714
	62.1225
	11.536
	29.9476
	25.4311
	14.8343
	30.6348
	17.4521
	60.8472
	19.1268
	17.869
	11.3619
	14.6941
	30.6606
	19.0089
	44.4155
	18.3416
	47.7312
	35.3245
	17.3265
	40.4862
	27.4438
	55.5184
	27.4438
	26.2961
	13.5515
	14.6941
	33.0885
	14.1034
	19.2915
	40.3007
	23.1666
	17.3265
	41.2702
	26.2961
	24.7369
	220.12
	41.611
	30.6606
	41.611
	17.7979
	35.3245
	18.5405
	35.3787
	56.6869
	60.9312
	23.9182
	48.6053
	11.3619
	31.6133
	41.6792
	19.0089
	26.907
	19.2915
	40.911
	17.869
	23.203
	30.8524
	14.8343
	48.6053
	31.0853
	40.3007
	8.80942
	15.5311
	61.8381
	23.203
	20.6428
	61.7308
	31.0853
	23.9914
	24.1635
	31.5391
	130.131
	91.3154
	20.9504
	75.5395
	9.35715
	28.5376
	23.0031
	9.35715
	11.7365
	17.3756
	44.6551
	17.0946
	47.1392
	13.9477
	28.6959
	28.7726
	17.0946
	28.7726
	75.1978
	195.395
	17.3756
	17.7832
	10.5047
	29.1769
	56.4094
	12.9993
	130.131
	12.1333
	137.731
	22.5677
	13.9477
	14.0693
	17.7832
	13.0763
	23.0031
	28.5376
	12.9993
	17.5851
	269.382
	22.5677
	10.5047
	26.8866
	13.0763
	41.81
	14.0693
	91.3154
	31.9028
	52.8066
	141.386
	37.9631
	13.3514
	46.8521
	15.3422
	42.1354
	89.0642
	111.676
	30.6413
	31.0263
	37.9631
	13.4123
	30.6413
	34.6757
	15.3422
	89.0405
	11.5105
	27.2731
	18.3926
	70.2624
	252.78
	85.138
	186.926
	31.0263
	51.2135
	11.5105
	13.3514
	50.3862
	83.3949
	141.386
	133.799
	91.1427
	34.8744
	27.2731
	46.8521
	24.7667
	14.795
	19.584
	31.9539
	58.2165
	12.8582
	35.0549
	15.8508
	41.2894
	26.9723
	76.3311
	17.06
	38.1586
	26.8538
	20.0454
	29.7829
	20.2724
	12.8582
	27.1682
	27.1682
	13.7842
	76.3311
	41.2894
	12.0093
	7.51361
	47.1757
	81.2015
	15.8508
	14.795
	55.9916
	16.1018
	178.996
	16.1018
	13.7842
	29.7829
	16.4474
	84.0108
	22.5253
	36.9784
	29.3898
	7.51361
	24.7667
	12.0093
	33.1199
	213.105
	30.4528
	19.584
	40.6182
	219.228
	41.828
	20.0454
	17.06
	41.5096
	19.2062
	103.135
	26.8538
	20.2724
	16.4474
	16.7228
	100.098
	33.9655
	19.2062
	14.0472
	12.3061
	38.1586
	14.0472
	37.5714
	47.1757
	27.637
	35.9595
	25.5538
	268.682
	35.9595
	131.148
	28.8184
	20.4304
	286.643
	127.397
	45.7034
	25.5538
	65.1609
	157.197
	71.2361
	127.397
	20.4304
	208.574
	134.49
	21.4934
	46.4326
	100.152
	10.5498
	69.4851
	41.7205
	31.8712
	22.4602
	19.6391
	51.5355
	42.2975
	100.152
	10.5498
	15.0013
	88.6214
	40.4844
	35.2635
	57.2025
	16.2706
	19.6391
	91.7024
	64.1315
	40.3833
	15.0013
	40.4844
	70.2908
	53.7147
	53.4443
	21.4934
	37.8935
	31.8712
	22.4602
	35.2635
	35.9012
	16.2706
	18.288
	37.0767
	25.0583
	73.1244
	47.8022
	51.5355
	39.6781
	80.003
	69.4851
	37.5401
	35.9012
	39.6781
	71.471
	18.288
	79.5061
	37.8935
	36.1522
	18.5991
	41.2669
	41.2669
	30.2635
	27.1629
	23.3892
	39.5157
	26.0503
	24.5121
	18.0084
	33.7122
	6.32061
	20.4284
	23.1143
	19.5373
	18.0084
	13.2155
	32.5692
	24.5121
	6.32061
	21.1334
	22.46
	11.5598
	69.5469
	35.1143
	11.5598
	24.069
	13.2155
	6.23849
	28.3271
	23.3892
	10.3879
	8.99237
	32.5692
	69.2413
	22.3939
	18.5991
	8.99237
	22.9075
	26.2049
	27.3529
	33.8943
	19.3198
	32.3468
	22.46
	19.3198
	23.1143
	23.1072
	29.4815
	10.3879
	54.5884
	31.8556
	6.23849
	21.1334
	204.551
	29.5572
	23.9413
	22.8965
	22.8965
	46.4656
	26.2381
	26.6443
	16.1894
	41.656
	30.4966
	14.9061
	21.0204
	73.0977
	43.9326
	20.2542
	22.882
	33.6876
	15.6584
	31.7931
	35.5668
	11.3756
	43.9326
	95.6635
	18.8903
	46.4656
	15.3983
	34.0745
	15.6437
	15.6584
	11.8916
	34.3102
	23.0159
	30.1765
	35.5573
	23.0159
	22.5708
	27.3694
	38.2147
	55.9477
	15.3983
	49.6705
	42.1861
	14.7153
	22.6696
	12.9528
	3.00213
	19.3321
	20.2542
	10.5288
	79.4234
	19.9903
	11.8916
	40.1162
	3.00213
	20.8125
	49.6705
	18.8903
	14.9061
	104.559
	27.8288
	52.0125
	14.0792
	138.383
	35.5573
	38.2147
	40.1162
	42.6679
	7.65648
	14.7153
	41.3834
	11.3756
	20.8125
	102.265
	26.2381
	22.1169
	64.0395
	77.0675
	9.33319
	26.6443
	34.3102
	128.742
	64.0395
	13.1338
	25.6521
	5.41532
	18.0374
	64.7391
	22.6696
	10.5288
	17.8114
	53.6339
	17.8114
	43.2535
	9.33319
	27.0593
	16.1894
	20.3266
	25.6222
	44.1307
	44.7743
	30.5192
	18.6388
	30.1765
	133.419
	67.2003
	5.41532
	18.1696
	17.9726
	17.0294
	14.2939
	34.3107
	63.5126
	6.2217
	14.2467
	29.8781
	17.0287
	34.9123
	36.0203
	36.4747
	123.46
	39.6435
	7.52819
	6.2217
	39.6435
	22.226
	34.4151
	37.3851
	18.3776
	18.1696
	34.4151
	14.2939
	35.3995
	25.2855
	49.8886
	25.2855
	23.0331
	44.9258
	18.3776
	30.0546
	41.003
	20.6372
	22.4132
	41.6284
	26.9542
	24.4422
	29.9598
	65.2463
	37.3416
	29.8772
	132.69
	19.9725
	41.0575
	31.5551
	13.2152
	132.69
	16.8191
	219.667
	85.2185
	15.8703
	5.77039
	7.42567
	30.7606
	40.3755
	7.42567
	23.0331
	14.2467
	9.924
	7.52819
	17.7212
	29.8772
	13.2152
	63.5126
	16.2986
	9.924
	41.0575
	19.9725
	24.4422
	154.886
	35.3995
	15.8337
	20.013
	5.77039
	15.8703
	16.2986
	43.8313
	30.9787
	32.495
	22.0933
	21.6846
	31.3236
	15.4504
	18.4514
	13.7082
	39.2151
	34.6545
	47.2807
	72.5024
	38.3197
	34.3143
	15.4053
	60.8074
	13.7874
	25.1418
	20.8897
	32.0597
	87.8995
	39.5926
	34.3143
	31.2625
	22.1337
	164.34
	30.0109
	23.1861
	21.2355
	32.0597
	28.5845
	44.4781
	20.4116
	62.8066
	22.0933
	23.8636
	20.4116
	9.54993
	26.3888
	26.3888
	47.6129
	32.495
	14.2743
	9.54993
	20.8897
	39.5926
	62.8066
	22.1337
	15.4504
	31.3236
	15.4053
	23.8636
	28.5845
	14.2743
	87.8995
	13.7082
	36.1727
	67.8386
	48.8513
	22.9476
	30.2324
	26.0721
	14.5017
	11.8478
	17.2127
	46.348
	29.8386
	15.2351
	60.4983
	49.1726
	29.7084
	17.6934
	9.76055
	7.7394
	30.0491
	26.0561
	23.5303
	23.4516
	30.2456
	11.8468
	21.6746
	38.6694
	28.8841
	21.0055
	17.4388
	15.0255
	19.2644
	14.5017
	20.2592
	16.6228
	7.24009
	20.2333
	22.0173
	14.5491
	14.1141
	13.2073
	29.8386
	20.902
	17.6934
	13.4518
	5.13206
	20.2592
	32.4904
	70.1973
	40.3011
	15.7057
	33.8488
	10.1157
	14.5491
	36.1414
	44.8351
	9.76055
	16.0577
	19.1479
	71.5111
	16.6228
	13.6708
	21.0187
	39.098
	38.2687
	17.6436
	17.1988
	22.2216
	72.4702
	13.6708
	11.3057
	12.7709
	13.8621
	11.8478
	13.035
	38.3977
	21.0187
	26.2859
	43.8397
	13.8621
	18.1049
	38.2687
	20.9188
	17.1988
	15.7057
	21.0055
	29.3807
	31.0227
	21.8299
	25.6212
	15.7618
	36.6262
	50.3721
	18.9576
	38.401
	26.2859
	61.1835
	32.8042
	23.0586
	5.13206
	24.3178
	30.9262
	54.8738
	26.0561
	19.3168
	10.1157
	39.8943
	10.6209
	18.9576
	20.2404
	13.035
	26.3694
	24.8482
	21.5978
	7.24009
	22.6008
	13.2073
	10.6209
	7.7394
	20.1574
	243.85
	18.2044
	20.2333
	11.3057
	17.6436
	23.5303
	33.8488
	14.1141
	30.2378
	37.2453
	18.1951
	15.7618
	14.6903
	20.6612
	47.9793
	12.7709
	21.1841
	23.4516
	38.6694
	31.4537
	18.1049
	15.5202
	65.0914
	10.4471
	43.2278
	105.713
	17.6356
	14.5729
	20.9007
	21.3164
	69.895
	17.0483
	15.6563
	5.26526
	27.5147
	48.7308
	17.0483
	49.1703
	10.8915
	21.3164
	46.0135
	10.4471
	25.4194
	81.1799
	16.2759
	18.4261
	30.7459
	12.841
	23.3641
	29.3111
	23.1805
	86.8623
	11.6899
	29.9321
	16.2308
	26.0495
	27.8875
	105.713
	27.8875
	26.4243
	40.2845
	10.8915
	57.5373
	13.7976
	20.0359
	43.2278
	19.4504
	23.3641
	12.841
	13.7976
	76.7235
	8.38101
	29.9321
	31.2528
	59.9967
	40.2845
	17.8407
	35.2795
	27.5147
	46.0135
	25.4194
	14.5729
	68.4873
	15.6563
	26.0495
	5.26526
	106.998
	57.5373
	16.4387
	59.6558
	8.38101
	88.4904
	16.376
	11.6904
	27.4335
	9.42458
	34.9269
	12.8339
	30.423
	35.6735
	24.7767
	47.1656
	13.99
	15.5068
	15.8286
	53.6
	13.99
	32.1387
	18.4012
	16.376
	88.5656
	13.653
	31.3989
	14.8849
	39.4854
	9.54968
	87.4341
	20.4187
	75.8044
	20.4187
	24.9242
	6.54334
	6.22129
	14.8358
	10.6809
	75.8044
	13.653
	9.42458
	21.114
	47.1656
	36.9089
	48.4322
	11.6904
	38.7929
	21.8503
	32.9892
	31.3989
	9.54968
	24.0176
	17.0981
	18.4012
	15.8286
	18.2846
	21.8503
	35.1835
	15.5461
	22.8435
	43.2092
	26.791
	35.6735
	18.2846
	32.9892
	42.4155
	14.4577
	6.54334
	14.8358
	10.6809
	72.1148
	180.609
	20.8869
	7.26892
	52.7254
	36.9089
	26.571
	32.116
	64.4473
	40.1118
	77.1663
	15.5461
	55.7976
	26.791
	7.26892
	15.5068
	27.4335
	13.0632
	19.1287
	26.571
	19.6387
	6.22129
	49.425
	115.059
	95.7412
	29.988
	87.5767
	280.256
	56.0278
	167.22
	18.5215
	12.9987
	49.425
	56.0278
	12.9987
	45.9509
	105.335
	22.0795
	302.022
	13.7201
	28.4698
	45.9509
	10.1066
	106.739
	21.6525
	41.3999
	39.4684
	41.3999
	188.407
	22.0795
	10.1066
	66.0414
	74.4731
	21.6525
	24.2973
	61.1928
	40.9418
	10.8369
	122.844
	45.0917
	20.4693
	40.2114
	61.6472
	13.8549
	33.4599
	33.1309
	33.4599
	23.0218
	10.8369
	29.8586
	27.7618
	31.7727
	24.0324
	14.6254
	20.2501
	18.8717
	14.6254
	10.3972
	18.8717
	60.1057
	45.0917
	10.3972
	29.0829
	18.9561
	17.4887
	18.6912
	42.4564
	14.6254
	11.1922
	15.0742
	51.2898
	150.716
	113.559
	13.8549
	11.1922
	18.9561
	50.1769
[truncated: 10,089 more rows]

## Sheet: Figure 1F
Tilt angles
58.8747
38.2295
45.2896
52.1698
9.33389
53.5524
36.4015
48.3349
52.0632
56.7454
28.0866
59.2552
31.7504
57.2002
60.9139
27.7142
41.5208
30.4196
22.044
12.673
12.172
65.2831
47.6678
51.5647
29.2829
22.1086
67.9014
61.4946
35.9768
52.7028
52.9604
38.9387
52.7593
21.4197
68.7368
16.1071
49.1014
41.3195
26.9086
64.2239
41.6683
38.8442
32.2924
53.937
10.4376
54.8474
46.1138
65.9555
47.0385
31.0361
56.4093
59.55
33.1292
15.1493
59.2828
35.5991
47.6367
54.8068
27.9073
31.2867
62.5688
35.9501
64.9654
46.4776
30.5373
60.1442
50.1956
57.6603
54.0122
33.0618
43.2761
34.4048
59.4674
58.3859
51.397
44.3109
24.7729
62.1601
45.0137
29.4886
32.3112
7.20462
30.0253
56.7359
43.6964
29.0346
62.6072
34.9219
41.3748
53.8755
46.4793
39.8949
53.8233
52.2483
48.324
51.6953
19.8668
56.775
56.4229
44.361
56.487
71.8749
30.9756
9.58417
27.9765
58.4059
53.2932
60.6694
37.2135
46.6089
69.6137
28.3161
50.5631
34.8
32.1418
52.7917
58.7702
68.8314
14.7524
49.6903
50.9613
61.4578
41.86
13.2161
35.671
16.0784
22.9929
30.8505
53.9638
45.0253
32.1981
17.1391
16.9673
51.2493
32.8632
33.0987
47.3763
19.9952
65.8998
18.9527
58.2503
25.3627
28.1782
38.3796
12.4849
16.0429
54.2357
25.9571
43.4424
50.9117
41.1732
11.7993
37.2536
61.3965
63.1042
30.3993
46.1213
28.3994
73.211
50.2735
44.6762
62.2743
54.6375
43.3607
54.9573
55.7166
47.9
31.1027
38.6271
58.417
42.163
43.4531
33.034
40.0821
15.7831
8.06038
25.465
31.4485
49.3395
50.3461
50.7901
52.8486
39.9018
41.1348
13.686
33.9782
46.2654
57.8968
14.7958
30.2593
48.6914
17.0192
48.223
57.057
60.4103
52.5072
48.0759
31.3641
34.8368
28.4296
55.8234
58.1658
42.5378
30.7349
58.3754
26.9414
21.8758
40.1454
22.6728
22.9285
46.0738
60.7558
56.2028
17.7553
17.4941
58.1641
55.2766
31.6356
26.6051
52.975
54.3773
12.6111
9.61091
49.4452
33.1118
29.6132
58.8948
41.0931
34.364
50.7185
35.4766
42.0168
7.71493
58.5528
31.7563
29.3701
19.8685
23.1164
61.7848
19.1067
46.4206
73.4709
43.2368
25.6221
38.1851
57.2403
50.051
45.0768
23.8843
38.6366
49.496
45.2475
58.9321
42.5335
66.8825
37.4198
29.6775
32.249
34.3218
53.9563
60.3579
64.7011
26.9063
44.1862
54.3735
42.7943
32.5989
51.2544
16.2957
39.3746
58.615
56.1333
37.5581
20.118
55.3687
37.4736
28.694
40.381
61.5727
40.2311
53.3698
51.6777
26.8529
50.4118
38.2009
31.431
44.343
35.2552
41.3323
47.9974
15.8312
54.689
44.7664
20.9817
45.0457
17.0659
61.2995
43.5576
53.771
30.297
46.8945
26.066
44.4869
53.8304
45.7699
39.86
45.0656
24.651
38.0365
32.0927
47.0471
17.7092
40.0855
22.9921
45.2849
17.3327
56.7616
51.1096
41.2542
38.9124
25.0727
28.2601
55.2785
31.2642
39.9327
62.5939
37.5684
36.5054
51.2846
32.1151
47.9108
11.7987
25.6361
30.1862
50.9425
51.7826
31.4304
52.6778
39.3334
45.4876
46.6749
60.3119
13.0148
37.2316
60.9809
19.0963
33.2958
45.3993
56.7936
51.5705
34.9136
20.4036
10.5141
45.6456
34.5103
29.29
35.9661
33.8448
38.452
30.7239
69.2915
54.7617
35.4746
24.3551
33.1912
39.6783
62.0863
42.4832
46.3324
50.027
55.4699
40.2443
57.4294
35.0276
26.4625
44.102
67.7749
60.8121
50.6315
41.7261
27.6894
30.3917
54.306
19.5099
36.111
13.7713
44.6791
34.4385
30.1124
47.8571
20.7022
50.1266
55.509
34.1347
31.2058
17.6479
41.6423
28.1877
47.6151
56.8793
65.6106
27.2211
18.5714
56.9149
43.8664
54.4103
26.4572
33.186
28.0963
71.6436
43.2843
6.4624
16.8901
10.753
35.408
43.8638
59.4876
26.3061
60.4603
43.5435
27.2296
41.0896
57.7014
38.4961
60.3666
41.4043
34.1666
61.3
62.454
41.3622
26.5258
49.4248
13.2261
27.731
48.5996
17.0902
58.9
22.2251
43.8341
31.9878
58.0805
23.7958
44.4067
49.8467
46.6472
36.3442
54.4008
49.3213
18.5979
55.7264
49.6276
50.3939
54.3659
52.5207
40.8517
29.1039
22.1154
55.2656
34.2497
12.3389
62.4451
49.2924
49.7215
19.8106
35.9021
34.4696
49.8593
31.9131
59.4046
50.7295
27.6306
32.9317
31.8394
11.0529
25.282
53.3233
33.3272
28.9266
43.5713
13.5135
28.0982
47.8286
14.5642
61.9866
46.2253
22.1684
38.8293
43.143
37.1552
51.1915
36.5346
46.8872
51.2999
50.1907
42.8284
57.1124
36.5921
59.4601
43.5378
42.0094
65.8147
28.6399
42.2147
57.1458
40.2065
47.7871
33.0319
26.3073
61.3495
28.9562
43.0098
27.9987
18.216
50.7769
47.1047
34.2201
52.5457
28.3695
44.7498
60.8665
56.9795
50.7762
45.2831
42.956
49.6325
56.2142
64.2944
49.3315
20.8251
63.5115
31.1664
42.0961
43.0972
30.7085
26.463
64.1903
26.4454
52.4823
65.6413
47.4573
54.4617
48.8287
40.7102
33.8969
18.4993
30.659
29.8473
65.1517
50.7704
65.5748
57.2827
54.6052
60.0479
55.8503
64.3294
57.1138
31.711
26.0654
46.3813
33.5101
43.5731
62.9058
26.538
29.0544
52.6467
55.1003
21.0374
20.6442
61.8395
64.5812
42.7649
17.6556
34.8082
36.0131
43.5643
43.429
31.6552
50.9472
56.36
59.0109
9.72093
9.28413
41.5656
15.1245
43.7788
73.4784
48.802
13.0943
65.27
63.4521
65.1955
55.8633
42.5702
14.827
13.6447
59.0463
46.6793
47.5799
35.6637
56.8569
31.3027
26.2487
38.9625
61.2079
41.9948
51.2107
64.0001
22.7039
19.0829
18.0553
46.5361
27.5894
41.9426
41.7009
56.4355
53.9587
61.9463
55.9956
31.5383
60.1926
35.3871
58.4581
43.4922
50.9849
61.6707
11.9784
61.3316
53.4952
10.2109
39.0007
36.2355
37.2447
41.2189
21.7028
36.0311
48.386
67.0163
40.9542
6.75448
42.7291
24.0203
40.8742
38.5279
43.0432
45.8659
13.0209
15.7457
33.4493
64.3357
49.9548
60.4261
20.5542
60.5239
58.5544
28.4687
58.5105
9.86396
62.0236
21.3551
59.1374
52.3166
14.7777
59.0523
56.1108
34.4004
19.9531
23.8212
21.1015
47.1514
40.6546
54.4003
32.8525
22.0793
31.6905
40.805
24.5517
33.5129
36.1618
26.8073
27.294
13.7612
22.0378
18.0942
56.4495
35.9899
52.6839
47.5877
42.4025
54.9493
40.1689
45.3783
42.7325
69.032
30.884
54.6986
42.0207
49.566
66.935
20.9183
50.3078
31.5621
45.9414
38.2035
14.3271
37.9665
69.2749
33.4854
59.4314
50.8533
56.5984
58.5654
23.685
50.6404
45.3967
56.5533
50.4406
32.3023
47.9759
59.1095
49.6061
62.1419
48.1311
58.6098
36.3605
59.4424
40.4458
46.4233
11.0755
48.5192
57.6542
37.6682
40.8997
38.1351
30.6994
41.237
41.0007
61.9834
27.2025
43.3231
55.0085
29.2267
49.5573
37.3105
17.4432
54.9112
69.9295
39.4991
33.1341
52.1148
19.9667
62.0887
59.2074
29.0392
44.3497
52.0343
50.8023
16.0841
45.4257
28.8118
20.2262
32.0335
55.7233
58.1953
37.7678
39.4907
57.6778
51.3932
67.2415
67.1967
40.1899
50.629
5.28739
47.8595
52.1258
34.115
21.9796
59.2165
44.5587
50.7443
55.3104
41.2884
28.7744
59.8881
53.1618
70.3743
37.282
28.733
62.8819
61.82
54.9462
31.4639
56.0149
60.9039
22.1523
40.8076
11.7507
61.4807
22.5544
48.665
40.7534
35.4259
60.4036
54.81
36.4513
50.721
13.9366
48.1031
53.3031
49.2574
51.3803
30.453
21.8164
24.8625
38.0624
50.5967
62.5505
11.8174
27.4666
50.2264
30.4651
50.8526
26.4051
53.2845
48.8377
60.9857
59.0504
61.128
56.8911
42.5827
33.4759
48.6039
26.1605
29.927
24.5788
42.3786
42.2718
29.0349
51.411
50.0475
45.2041
26.5786
45.1158
43.6484
31.0624
50.2713
65.9329
29.7493
36.9221
76.3792
44.3149
56.4089
25.8963
38.0058
39.5124
57.6814
60.3603
28.5985
26.5494
34.6301
28.2169
28.1264
41.574
14.4856
62.1955
29.4872
62.3189
26.5544
33.6648
64.1112
43.9106
33.1968
30.6466
27.7336
50.3725
39.3111
29.1931
49.0621
38.494
46.0646
44.1961
50.3368
52.9912
30.9301
39.0337
54.1929
60.2379
18.6122
34.4904
22.0821
45.6121
35.4366
34.7774
44.2375
23.5419
58.9123
28.3759
52.1554
33.624
47.7564
40.2459
57.3657
57.6867
41.7329
55.2402
40.6887
56.0826
15.7928
41.5767
56.6077
47.9398
17.5016
36.6604
49.2102
41.2584
44.8198
33.0206
61.6359
62.0692
56.2564
61.5694
52.4158
64.3928
44.8679
51.589
61.4322
40.9684
40.5011
24.446
14.2295
29.7153
13.1373
6.88084
33.6471
45.2437
55.2613
41.2023
70.6941
33.6212
40.013
47.0537
19.7772
59.1464
36.9538
52.4931
35.8557
47.0969
58.8284
63.7567
41.6922
37.5473
53.7306
50.6958
49.1632
36.5723
32.7327
58.1271
22.0656
28.6726
58.6779
11.8868
27.8941
39.7187
33.8802
44.1058
38.1892
53.3986
38.5724
14.6098
22.7498
55.606
67.069
49.8819
31.02
35.7772
41.1697
64.4668
62.5962
42.3352
27.9773
39.3523
28.7174
32.3916
10.9813
47.268
62.4657
33.2166
36.2888
9.05726
61.6605
60.5842
41.0369
45.7075
14.2366
44.8306
40.1693
58.7481
19.8146
38.9073
45.3519
58.3939
51.139
14.2028
48.2425
56.9534
48.6474
61.1131
41.7991
26.4747
52.7446
63.2122
52.1039
47.5442
9.50595
60.2697
43.8492
47.1749
65.0488
32.7447
17.4174
37.796
34.5221
20.5321
52.4476
22.6079
50.8482
14.7616
41.8721
52.3361
9.08505
30.1201
56.8225
41.2847
33.4419
34.5636
31.8928
57.8971
15.836
42.7261
16.3815
55.8145
12.5226
50.9159
40.9462
39.9685
49.8306
7.39786
32.8642
56.0309
64.1194
8.16829
39.2456
26.3851
48.6928
28.7588
19.7161
56.7502
29.5758
12.9699
63.9846
62.2696
55.4202
52.9797
27.3039
55.9612
71.811
43.052
14.4131
40.2828
34.5926
28.8628
39.9386
38.8939
40.3248
42.3268
18.8789
42.0797
51.1827
53.649
47.1752
57.9893
54.2693
23.6983
43.3885
12.1621
50.0896
45.9279
21.9227
45.0031
52.5378
63.9929
66.5861
56.2971
50.8654
20.5841
47.2291
42.3027
67.5971
44.0318
44.1631
61.5716
52.1974
62.2944
56.4337
42.0768
27.5772
35.79
11.6501
54.0611
24.0601
59.0219
40.4227
52.0237
16.7389
45.6326
44.2529
52.1251
11.6158
49.5907
63.7589
64.3587
34.5659
49.2245
25.6505
19.5051
68.123
56.8479
31.6549
14.5049
50.1179
37.7042
45.8443
23.3133
63.1356
35.7471
14.0979
41.5073
12.3625
35.2278
37.2215
40.6186
45.8841
29.7033
53.3018
34.206
19.1921
46.0644
44.4358
45.7815
37.9839
59.2537
43.9005
58.2797
30.7372
58.2166
51.0797
31.9133
50.0642
51.3886
24.726
41.6312
60.966
35.2357
36.8748
35.7714
62.1742
40.8649
51.4063
55.9568
59.8117
51.5589
50.9816
20.9868
18.2769
32.9242
32.0619
36.7105
5.12541
33.0702
59.9458
52.8681
27.7092
12.6897
42.6964
29.9161
17.2664
68.9519
31.5822
55.7832
15.5872
57.3399
39.27
60.5257
37.1971
53.2853
34.7682
39.9951
62.1749
38.0401
25.6595
65.248
59.3082
37.527
36.5552
48.3717
26.3838
47.0277
63.5665
32.9434
40.0571
21.6833
29.3946
48.1569
61.5994
46.4038
33.1996
52.1267
50.0092
71.0194
48.3658
58.161
45.3277
31.8092
58.2463
31.1855
22.2401
18.8137
42.2277
18.4484
31.101
20.3374
42.393
26.0856
36.3476
31.7714
46.5728
49.9651
41.4449
14.9629
63.8529
64.0311
55.6368
52.0675
58.6237
46.5712
13.784
23.0477
41.4238
33.087
18.3842
26.1222
49.3325
47.1267
47.7012
34.7833
28.7299
46.5847
62.363
46.6618
41.9115
62.4113
10.4476
23.7848
41.1379
62.1889
48.6587
19.2873
46.3629
61.5747
15.2504
45.84
53.5971
52.0737
58.105
29.1017
61.748
32.5109
68.3081
41.13
61.3397
5.40902
37.0535
29.8996
46.2497
64.3954
53.5587
46.2855
30.8821
52.1445
39.8456
51.8944
13.724
17.1846
53.1834
44.538
46.9966
24.6871
31.4602
44.5837
47.6931
46.9863
55.4863
39.7223
37.5257
57.28
40.6041
67.436
61.4517
46.2035
39.8746
48.0718
56.0002
65.6516
42.9187
54.8581
11.0404
61.5055
66.1696
36.3151
41.3459
46.8069
16.7434
50.9472
44.5907
69.8429
13.9763
37.6921
19.1001
44.9915
31.1151
41.9861
54.7825
30.5438
59.7791
46.4788
37.4069
27.3953
59.366
33.3881
58.4518
32.7932
57.2802
42.1238
26.3988
6.70329
61.4932
32.1975
51.9422
10.4196
41.6133
57.9132
66.1019
59.6258
70.6334
52.2517
56.2082
26.1713
33.6394
12.2828
26.1957
14.7933
49.0352
54.5396
61.1895
47.0376
47.1039
51.9509
45.7631
38.702
50.2005
53.9057
33.7504
53.1508
35.0004
51.1807
24.5463
53.1313
41.9431
38.0693
67.7293
42.9634
23.9134
51.5591
39.9251
36.1789
50.3031
51.1969
56.5437
43.286
63.1796
47.0728
68.2801
34.8331
41.3318
60.007
32.1781
29.8981
35.7007
36.2768
50.6074
44.8138
57.5013
66.4611
17.7731
53.6646
39.6475
56.4969
9.69597
5.28822
66.0799
51.4327
65.1672
62.632
37.2017
30.472
44.8969
38.109
32.1265
41.8369
45.6042
61.5961
55.604
49.3511
37.6401
37.3425
47.9772
48.5149
41.9524
53.5674
59.4387
33.4303
50.5939
45.3739
40.1819
31.8113
58.5556
36.0461
51.7647
31.3534
42.1154
53.0641
65.8828
56.9371
19.9958
62.4422
47.7965
50.6705
43.2967
18.3588
16.2112
44.5851
70.7717
16.94
27.5934
29.427
28.4835
61.567
59.3765
61.1151
55.5466
41.7742
55.7792
49.0131
30.2974
30.0532
70.1605
43.5563
42.4651
56.549
34.5778
48.6061
66.9098
43.6525
63.5961
57.5745
50.3968
48.7524
62.1964
66.7094
44.8032
18.2586
47.2677
33.3446
30.8319
43.5286
33.6023
41.7839
67.3833
60.8003
48.8964
36.0601
18.4758
44.1093
47.8297
8.74822
45.3949
37.5027
49.7792
11.6147
61.8683
47.611
55.4532
32.2192
60.2324
57.7495
37.6805
15.6034
19.5825
47.8401
56.8561
33.0582
51.4246
43.4339
57.3949
35.9498
60.9479
49.8531
22.4266
38.9931
28.5048
54.468
48.2813
52.0606
55.7373
44.936
56.3079
62.6069
44.1045
21.1583
32.3401
40.372
31.5039
39.6611
21.5616
38.3471
56.525
67.5088
52.1364
38.8603
40.8493
45.1425
55.17
22.3445
70.3935
50.2509
33.543
59.2806
24.0034
62.4547
17.1444
49.009
58.7925
47.967
61.8805
17.4743
16.3985
42.6456
53.3032
18.5886
74.1279
21.7191
10.6821
51.4862
27.97
22.5558
59.8281
34.8098
29.0102
57.94
54.3893
62.6519
65.1238
39.6449
50.5832
54.5846
7.66367
56.6677
35.0641
37.7164
39.6929
45.7802
55.8701
62.7753
38.6784
24.6584
58.0436
57.9708
55.9825
10.0675
48.4232
63.1198
60.669
34.4466
55.0058
46.8325
26.2053
40.41
51.03
39.8625
44.0949
37.8906
39.9728
5.92755
20.0833
42.0076
54.7137
55.6482
32.5897
15.4749
31.6181
24.7368
35.5959
20.8021
57.6592
31.5367
55.4353
36.6373
35.6565
61.0349
25.5607
55.5148
26.3895
47.8804
53.1404
61.4147
22.9723
55.3101
72.5367
52.779
51.7918
55.1808
22.7943
48.0452
55.9086
37.3412
42.0219
9.28232
59.0349
45.8548
50.0393
50.8123
39.4571
46.2444
30.5881
23.4283
33.6148
59.4317
54.3402
60.8706
45.7974
40.7724
39.8027
53.0112
39.504
45.7658
22.2274
57.4517
54.8144
12.9266
39.3324
54.7275
31.1539
63.2609
62.8698
16.3382
45.2559
43.364
19.5916
52.0809
66.5145
39.8383
46.4748
59.906
57.3424
62.6513
60.1822
53.2585
38.2456
55.7755
60.787
23.4215
42.7834
50.5596
42.8292
50.9758
34.7775
48.4635
72.0048
53.0776
36.7622
57.5324
18.3178
51.4272
42.7782
30.1456
55.9868
53.1029
31.8284
27.9429
45.9664
40.5053
37.6616
56.5258
15.7588
13.2806
42.6152
36.252
34.4354
63.5936
32.3654
52.3174
32.8293
18.2744
20.5161
39.3373
61.5989
63.8929
34.0516
24.5496
19.447
42.2408
33.9886
58.8342
39.2619
39.1043
46.613
50.8486
60.3186
15.9648
35.6704
52.341
33.244
41.7553
66.9603
53.2892
11.5856
48.8454
20.0246
38.4782
31.3165
44.4412
61.2129
53.5249
26.9281
61.7017
36.2708
37.4508
54.2557
60.2583
36.5569
21.02
56.6513
29.9785
50.3262
30.5891
40.165
33.9916
34.5523
14.9366
8.00851
31.0455
44.9104
67.9012
16.6653
52.7132
32.3245
69.023
22.1645
18.7967
27.7804
57.0856
60.8308
14.4403
62.0101
35.5363
53.5458
53.3722
47.2594
14.7817
30.2183
65.3709
64.5098
29.4785
14.3396
54.9312
33.6827
59.2491
44.008
20.0354
39.4297
58.8859
46.4906
19.6296
36.4856
58.1577
42.9355
46.1379
27.2782
19.0373
57.1195
17.3104
31.3737
28.5493
31.1813
28.1586
41.714
29.3998
42.1455
34.8234
55.9414
60.3245
53.0218
58.3742
52.4872
31.6717
50.9953
27.8362
47.2524
16.0573
52.8412
30.8549
42.7541
46.665
13.0887
53.968
53.9358
35.9232
30.2825
51.741
44.8032
46.4161
71.5384
50.3172
23.1086
40.8674
36.461
41.4001
8.60704
65.1873
34.2056
37.7068
9.40276
61.9314
33.18
54.5712
48.0212
60.2585
28.3248
48.194
59.9384
51.9285
21.4472
53.2924
46.9838
16.2061
50.8573
35.8489
62.3626
13.0215
31.3608
38.0071
29.9584
55.5242
35.8833
13.284
63.5457
50.2843
48.5828
25.8158
65.0022
34.0447
62.0259
42.391
53.8504
12.1107
38.1332
29.5941
43.4306
54.0185
57.6854
38.8832
24.1756
49.0217
58.2182
58.6326
44.7655
53.0616
15.1312
32.2015
10.1612
48.5857
46.314
39.3998
60.2405
35.9407
42.4407
23.9262
58.0878
63.5847
14.3599
43.1628
58.0116
16.3293
50.2317
22.6138
14.3494
60.511
29.9208
38.3009
28.0222
38.5444
59.6161
18.7012
66.4133
51.0561
45.8806
58.4085
43.2588
14.3212
60.0026
18.4256
57.3978
38.3499
48.5292
10.1947
63.0178
56.6525
14.7054
30.1662
64.5807
48.2804
71.371
39.1177
59.3186
15.9304
13.7084
54.9796
23.7448
54.7665
49.7302
50.8085
26.0498
56.6849
35.2905
31.4544
34.0426
33.1606
30.3462
33.8695
36.1262
33.9335
36.7393
56.0668
13.0351
62.3385
45.8903
54.5752
63.2891
28.9485
40.2276
38.2556
33.4488
12.5878
63.4227
35.1414
59.5028
35.1156
65.6616
43.955
52.7375
14.5212
73.5629
45.781
45.8758
56.2883
36.4325
52.7639
48.8807
48.5579
29.0524
43.7296
56.9813
38.0065
43.6953
59.738
38.3781
38.6731
35.4042
26.7383
34.2933
28.2597
37.8581
44.34
44.6852
30.9145
30.3241
41.7229
36.4221
28.3249
53.9152
[truncated: 5,564 more rows]

## Sheet: Figure 2A
X-axis Point	ASN Residue #	High-mannose	Hybrid	Complex	Unoccupied
20	N0024	0.973913	0	0	0.026087
30
40	N0035	0.534783	0.328986	0.136232	0
50	N0052	0.857955	0.0823864	0.0596591	0
60
70
80
90
100	N0098	0.705882	0.197232	0.0968858	0
110	N0111	0.682173	0.0356537	0.0190153	0.263158
120	N0119	0.939693	0.0160712	0.020798	0.0234375
130
140
150	N0155	0.970297	0.0226308	0.00707214	0
160
170	N0178	0.764778	0.0513883	0.114868	0.0689655
180	N0187	1	0	0	0
190	N0193	1	0	0	0
200	N0203	0.963391	0.0327553	0.00385356	0
210
220
230
240	N0240	1	0	0	0
250
260
270
280	N0276	0.285747	0.322574	0.351217	0.0404624
290
300	N0301	1	0	0	0
310
320
330	N0330	0.852417	0.140337	0	0.00724638
340
350	N0354	0.982682	0.0149647	0	0.00235294
360	N0358	0.978633	0.016873	0	0.00449438
370
380
390
400	N0403	0.97827	0.00839716	0	0.0133333
410
420
430	N0426	1	0	0	0
440
450
460
470
480
490	N0486	0.991115	0.00493583	0.00394867	0
500	N0506	0.984301	0.0125589	0.00313972	0
510	N0512	1	0	0	0
520
530
540
550
560
570
580
590
600
610
620	N0626	0.90469	0.0688886	0.0203854	0.00603622
630
640	N0645	0.885925	0.0929163	0.0211592	0
650
660
670	N0666	0.975257	0	0.00688619	0.0178571
680
690
700	N0699	0.880415	0.0562925	0.0067551	0.0565371
710
720	N0723	0.852941	0	0	0.147059
730
740
750	N0749	0.946022	0.0283371	0	0.025641
760	N0762	0.863636	0.0863636	0.05	0
770	N0768	1	0	0	0
780
790
800
810
820
830
840	N0844	0.960487	0.00395262	0	0.0355603
850	N0852	0.970092	0.0225817	0	0.00732601
860
870
880
890
900
910
920
930
940
950
960
970
980
990
1000
1010
1020
1030
1040
1050
1060
1070
1080
1090
1100
1110	N1111	0.9952	0	0.0048	0
1120
1130
1140
1150
1160
1170
1180
1190	N1196	0.969019	0.0115635	0	0.0194175
1200	N1201	0.721393	0.18408	0.0945274	0
1210
1220	N1218	0.366174	0.202012	0.430472	0.00134228
1230
1240	N1242	0.796072	0.0860618	0.0663393	0.0515267
1250	N1247	0.693431	0.10073	0.205839	0
1260
1270
1280	N1277	0.565068	0.215753	0.219178	0

## Sheet: Figure 2E
Residue TypeChain ID	Chain ID	Residue #	ExpectedQ@3.4Å	Q (Asparigine)	Q (Entire Glycan)	Q_Gly1	Q (1st GlcNAC )	Q_Gly2	Q_Gly3	Q_Gly4	Q_Gly5	Q_Gly6	Q_Gly7	Q_Gly8	Q_Gly9	Q_Gly10
ASN	A	24	0.504	0.382	0.105	0.454	0.346	0.347	0.159	0.093	-0.23	0.093	-0.206
ASN	A	35	0.504	0.611	0.084	0.304	0.381	0.045	0.113	0.044	0.013	-0.111	0.037
ASN	A	52	0.504	0.453	0.02	-0.165	-0.03	0.083	0.151	0.172	-0.107	0.049	-0.178
ASN	A	98	0.504	0.417	-0.031	-0.046	0.043	-0.225	-0.064	-0.031	0.196	0.069	-0.174
ASN	A	111	0.504	0.366	0.025	0.345	0.228	-0.016	-0.109	-0.042	0.039	0.214	-0.182
ASN	A	119	0.504	0.59	0.133	0.3	0.304	0.505	-0.263	-0.135	0.108
ASN	A	155	0.504	0.592	0.095	0.529	0.526	-0.058	0.017	0.053	-0.054	0.044	0.063
ASN	A	178	0.504	0.224	0.122	0.065	0.036	0.165	0.319	0.015	0.169	-0.096	0.26
ASN	A	187	0.504	0.329	0.104	0.447	0.428	0.112	0.083	-0.068	0.201	-0.186	0.07
ASN	A	193	0.504	0.647	0.282	0.58	0.6	0.364	0.181	0.026	0.128	0.251	0.319
ASN	A	203	0.504	0.58	0.148	0.424	0.407	0.161	-0.209	0.19	0.179	0.069	0.162
ASN	A	240	0.504	0.716	0.517	0.613	0.612	0.64	0.528	0.408	0.446	0.494	0.44	0.547	0.477
ASN	A	276	0.504	0.617	0.193	0.542	0.513	0.297	-0.062	0.074	0.144	0.202	0.012	0.148	0.321
ASN	A	301	0.504	0.66	0.279	0.608	0.602	0.306	0.319	0.049	0.177	-0.039	0.446
ASN	A	330	0.504	0.627	0.29	0.564	0.561	0.53	0.317	0.387	-0.015	0.127	-0.016
ASN	A	354	0.504	0.652	0.246	0.656	0.659	0.46	0.397	0.171	0.033	-0.087	-0.085
ASN	A	358	0.504	0.47	0.186	0.32	0.255	0.348	0.28	-0.111	0.141	0.199	0.129
ASN	A	403	0.504	0.596	0.2	0.563	0.55	0.32	0.371	0.15	0.09	-0.086	-0.126
ASN	A	426	0.504	0.686	0.528	0.653	0.634	0.53	0.489	0.486	0.499	0.564	0.479	0.518
ASN	A	486	0.504	0.615	0.158	0.632	0.632	0.248	0.191	-0.121	-0.063	0.372	-0.304
ASN	A	506	0.504	0.633	0.349	0.589	0.599	0.552	0.407	0.283	0.27	-0.063	0.271
ASN	A	512	0.504	0.582	0.112	0.395	0.38	0.109	0.275	-0.018	-0.038	0.056	-0.05
ASN	A	626	0.504	0.456	0.032	0.41	0.374	-0.023	-0.264	-0.064	0.125	0.072	-0.077
ASN	A	645	0.504	0.588	0.041	0.187	0.163	-0.015	0.178	-0.169	0.133	0.016	-0.035
ASN	A	666	0.504	0.598	0.219	0.527	0.536	0.57	0.112	0.123	-0.055	-0.153	0.215
ASN	A	699	0.504	0.669	0.262	0.588	0.582	0.418	0.092	0.215	0.203	0.188	0.005
ASN	A	723	0.504	0.535	0.092	0.516	0.418	0.229	0.108	0.088	-0.115	-0.144	-0.066
ASN	A	749	0.504	0.593	0.12	0.484	0.453	0.236	0.027	0.049	-0.041	-0.006	0.001
ASN	A	762	0.504	0.631	0.197	0.596	0.606	0.408	-0.109	0.082	0.138	0.019	0.064
ASN	A	768	0.504	0.649	0.01	0.462	0.462	-0.023	-0.425	0.22	-0.074	-0.264	0.062
ASN	A	844	0.504	0.513	0.104	0.463	0.427	0.238	0.137	-0.017	-0.266	-0.015	0.098
ASN	A	852	0.504	0.617	0.202	0.559	0.558	0.474	0.346	0.043	-0.17	-0.165	0.158
ASN	A	1111	0.504	0.639	0.326	0.577	0.523	0.5	0.473	0.393	-0.243	0.263	0.273
ASN	A	1196	0.504	0.575	0.329	0.609	0.61	0.492	0.267	0.397	0.215	-0.033	0.234
ASN	A	1201	0.504	0.563	0.423	0.624	0.597	0.561	0.437	0.397	0.417	0.233	0.234
ASN	A	1218	0.504	0.495	0.077	0.33	0.257	0.151	-0.124	0.074	0.09	-0.174	-0.038	-0.125	0.317	0.193

## Sheet: Figure 3H
	Virus	# res accessible by Fab - radius 20
	NL63	100
	HKU1	210
	SARS	215
	SARS 2 (closed)	230
	SARS 2 (1 open)	269
	MERS (3 open)	513
																	0.035	0.135

## Sheet: Figure 4A
map	bend	rotation	type
1	15.1489	14.5767	WT
1	36.6436	35.8667	WT
1	25.7881	28.4807	WT
1	23.0092	27.112	WT
1	34.5936	24.8969	WT
1	28.3366	15.3086	WT
1	37.375	30.0731	WT
1	35.2217	23.3021	WT
1	25.6215	29.9581	WT
1	25.7274	13.9216	WT
1	30.8728	27.7558	WT
1	27.1558	16.3645	WT
1	32.9498	23.0709	WT
1	21.8078	10.8716	WT
1	28.0433	33.8806	WT
1	26.1173	29.8	WT
1	33.6714	29.4528	WT
1	1.78302	4.67562	WT
1	24.8741	11.8357	WT
1	36.2896	38.1236	WT
1	34.9499	37.0939	WT
1	23.0043	7.18441	WT
1	33.4993	37.6782	WT
1	28.8091	16.6815	WT
1	28.8484	12.8559	WT
1	37.5412	28.9842	WT
1	25.9566	30.5932	WT
1	26.2246	34.8448	WT
1	35.9773	39.228	WT
1	30.0396	32.3857	WT
1	20.388	37.4332	WT
1	33.6516	22.4246	WT
1	25.2712	9.65346	WT
1	22.2818	25.211	WT
1	23.3939	38.1558	WT
1	31.5963	38.5584	WT
1	13.5824	12.9227	WT
1	19.9618	37.5537	WT
1	34.9452	32.9308	WT
1	27.7523	32.6008	WT
1	31.2026	31.9168	WT
1	37.0224	28.4688	WT
1	25.0032	31.1572	WT
1	31.3688	28.2365	WT
1	28.1121	14.899	WT
1	32.7565	36.954	WT
1	27.6793	13.4334	WT
1	30.2042	33.5349	WT
1	28.6569	33.9418	WT
1	16.6305	20.7061	WT
1	27.6692	17.8491	WT
1	30.3847	34.791	WT
1	37.0168	27.7128	WT
1	34.9238	28.6797	WT
1	27.4914	10.5813	WT
1	31.4365	33.0641	WT
1	31.6363	33.9249	WT
1	28.3099	21.8822	WT
1	29.6962	16.4835	WT
1	23.6202	9.20983	WT
1	24.0763	15.7148	WT
1	30.5537	21.2745	WT
1	22.5277	37.2013	WT
1	29.7408	32.7249	WT
1	33.9306	34.8639	WT
1	20.9535	11.8136	WT
1	39.375	28.5996	WT
1	35.0409	26.3293	WT
1	18.3559	15.6466	WT
1	29.8156	19.551	WT
1	26.1707	34.5144	WT
1	24.8668	28.0444	WT
1	28.8781	33.3406	WT
1	35.7541	30.7065	WT
1	30.2697	16.2751	WT
1	33.6701	36.5657	WT
1	23.2857	14.3332	WT
1	15.3077	20.9201	WT
1	26.9414	15.7624	WT
1	33.2942	25.4592	WT
1	35.5465	26.5744	WT
1	25.4431	40.3174	WT
1	22.5663	16.4976	WT
1	26.6163	12.1556	WT
1	29.5099	37.747	WT
1	15.3621	15.5037	WT
1	26.7214	33.0523	WT
1	21.2799	11.181	WT
1	38.3436	29.9193	WT
1	33.2115	26.5276	WT
1	34.0389	29.3679	WT
1	22.4731	19.8795	WT
1	30.2049	23.4152	WT
1	31.6319	25.5094	WT
1	35.1691	28.4262	WT
1	33.2086	36.1977	WT
1	16.3047	19.0745	WT
1	32.5905	33.0295	WT
1	25.5026	34.4016	WT
1	23.7673	18.5704	WT
1	22.1639	16.2921	WT
1	38.6986	29.4699	WT
1	25.9973	33.6252	WT
1	18.5405	5.79153	WT
1	26.331	17.3024	WT
1	34.7092	36.6389	WT
1	23.1606	23.7283	WT
1	21.294	9.35751	WT
1	27.4195	14.6724	WT
1	21.8084	24.5245	WT
1	18.7809	35.758	WT
1	25.9034	27.3596	WT
1	30.7149	25.4702	WT
1	27.3218	23.4962	WT
1	35.8528	43.3875	WT
1	24.0754	9.04512	WT
1	29.7994	28.5999	WT
1	34.3375	23.202	WT
1	31.1432	34.0733	WT
1	26.7958	29.2213	WT
1	42.6131	35.852	WT
1	22.4569	16.7755	WT
1	32.8467	31.271	WT
1	32.0204	28.2428	WT
1	31.0086	33.6331	WT
1	35.4398	30.7389	WT
1	26.5874	31.217	WT
1	29.5293	35.078	WT
1	24.3534	8.2489	WT
1	38.0165	32.6267	WT
1	30.7803	27.8768	WT
1	36.6888	30.0843	WT
1	20.083	6.9313	WT
1	27.0174	32.1971	WT
1	19.2808	16.3322	WT
1	31.3445	22.3409	WT
1	28.2449	24.6224	WT
1	34.9915	29.4336	WT
1	32.865	35.4579	WT
1	29.0407	38.7465	WT
1	38.2362	34.2595	WT
1	25.6422	31.4678	WT
1	36.8903	32.7353	WT
1	26.1734	13.9632	WT
1	20.0737	9.61878	WT
1	38.1691	30.9798	WT
1	37.1718	32.9327	WT
1	25.6416	30.7177	WT
1	28.1632	27.985	WT
1	34.1795	29.9443	WT
1	29.4393	23.4661	WT
1	21.3511	12.4509	WT
1	26.7802	23.9416	WT
1	21.7742	37.0056	WT
1	18.3448	20.5952	WT
1	29.9239	29.6904	WT
1	20.8461	39.5796	WT
1	17.4531	36.6479	WT
1	15.9243	15.9712	WT
1	27.0388	22.8617	WT
1	22.1766	12.7115	WT
1	28.4859	32.9805	WT
1	23.8724	18.1225	WT
1	22.0507	18.5404	WT
1	24.4259	20.0437	WT
1	33.9067	32.6762	WT
1	36.684	26.4701	WT
1	29.2586	33.7461	WT
1	37.8961	34.7133	WT
1	27.0844	34.0494	WT
1	4.05628	6.80112	WT
1	9.8906	7.30214	WT
1	19.6752	10.8118	WT
1	27.8585	19.1951	WT
1	16.1369	20.2407	WT
1	23.43	15.3716	WT
1	26.3319	35.4106	WT
1	17.1743	4.13309	WT
1	14.7932	8.69584	WT
1	25.7974	15.8884	WT
1	24.6885	26.1273	WT
1	31.0297	29.2405	WT
1	28.832	18.3515	WT
1	32.9301	24.0827	WT
1	40.4523	29.1609	WT
1	26.7799	14.9493	WT
1	22.5661	32.3014	WT
1	22.2678	5.41128	WT
1	28.0825	32.861	WT
1	24.8068	15.0828	WT
1	22.5162	13.7336	WT
1	27.4102	27.9999	WT
1	32.696	40.2385	WT
1	25.8096	30.3995	WT
1	15.4804	21.8982	WT
1	25.8028	11.156	WT
1	33.0283	21.4395	WT
1	2.66488	10.67	WT
1	27.4629	37.5317	WT
1	30.3863	22.5848	WT
1	26.2078	25.4309	WT
1	27.6049	25.4378	WT
1	19.7741	36.7573	WT
1	19.0578	14.4303	WT
1	22.8704	39.0402	WT
1	33.2774	26.0052	WT
1	28.758	26.9884	WT
1	35.9008	37.0042	WT
1	24.6999	17.1642	WT
1	26.1929	44.043	WT
1	35.433	38.1084	WT
1	37.36	30.7453	WT
1	15.76	11.2885	WT
1	22.0792	17.1187	WT
1	16.5385	22.0542	WT
1	28.8183	13.5383	WT
1	39.0369	28.9018	WT
1	33.4078	34.9625	WT
1	29.7157	14.0627	WT
1	34.8858	35.725	WT
1	32.059	35.7946	WT
1	20.1935	18.1033	WT
1	30.8593	33.9234	WT
1	20.4172	33.4104	WT
1	30.4015	15.0132	WT
1	31.2736	34.7159	WT
1	14.5819	14.069	WT
1	19.8062	38.417	WT
1	32.1787	32.99	WT
1	23.0031	21.7507	WT
1	24.9334	16.085	WT
1	32.8483	32.7458	WT
1	24.7198	15.2079	WT
1	27.6991	32.9781	WT
1	18.2754	7.76143	WT
1	13.6775	10.1067	WT
1	27.6496	33.273	WT
1	32.2272	27.547	WT
1	30.2613	35.2179	WT
1	40.4107	33.2165	WT
1	29.5977	19.8629	WT
1	24.9408	32.4754	WT
1	30.0076	14.0545	WT
1	28.9702	29.9301	WT
1	23.6158	12.4585	WT
1	23.6981	22.013	WT
1	16.2071	13.8992	WT
1	22.4602	22.1727	WT
1	32.8339	33.7393	WT
1	17.6828	18.0379	WT
1	32.6485	26.1576	WT
1	36.9521	40.0294	WT
1	25.1339	24.0138	WT
1	30.6422	29.3122	WT
1	7.14321	5.19384	WT
1	22.1632	15.2686	WT
1	29.7146	31.7692	WT
1	20.9385	13.0916	WT
1	27.3971	35.9313	WT
1	30.2315	32.4633	WT
1	35.7	38.2599	WT
1	21.7126	18.4115	WT
1	24.0596	8.74735	WT
1	28.0426	11.85	WT
1	27.0153	20.234	WT
1	24.9435	27.6021	WT
1	16.5534	15.6644	WT
1	29.638	32.0051	WT
1	31.6984	14.7634	WT
1	35.713	27.1053	WT
1	30.5409	23.5847	WT
1	19.2998	41.3373	WT
1	21.5233	17.0135	WT
1	16.3245	7.12849	WT
1	20.5957	18.694	WT
1	37.0371	28.3758	WT
1	33.0402	35.3203	WT
1	25.2231	27.2914	WT
1	22.72	24.6704	WT
1	33.8745	21.9358	WT
1	21.645	13.6158	WT
1	17.632	18.3998	WT
1	17.6226	14.898	WT
1	37.9398	42.7807	WT
1	32.2863	29.5084	WT
1	18.4482	18.6667	WT
1	25.7699	25.8545	WT
1	32.3734	23.0232	WT
1	30.4066	31.0441	WT
1	27.0212	24.8123	WT
1	32.1202	35.8936	WT
1	25.2955	38.1073	WT
1	30.7522	36.5725	WT
1	18.8355	17.2788	WT
1	23.4494	21.15	WT
1	19.6042	35.1441	WT
1	7.34859	3.7522	WT
1	26.0125	12.8652	WT
1	27.0645	21.4918	WT
1	37.9481	26.0029	WT
1	20.5079	17.5413	WT
1	25.9039	31.3912	WT
1	32.4118	20.9593	WT
1	17.7986	16.9349	WT
1	29.8529	21.6955	WT
1	25.3181	31.1808	WT
1	22.6305	20.2385	WT
1	22.8489	25.8151	WT
1	34.4645	37.1482	WT
1	25.2087	28.8685	WT
1	19.8837	18.3932	WT
1	31.8817	25.1538	WT
1	21.4998	36.6417	WT
1	25.8262	28.0877	WT
1	24.6824	24.7853	WT
1	30.8362	33.1159	WT
1	24.4568	16.7651	WT
1	23.865	36.0509	WT
1	41.1052	30.6083	WT
1	19.6012	14.6404	WT
1	7.24754	5.63432	WT
1	25.9284	20.0628	WT
1	27.0836	29.3761	WT
1	25.7881	14.1445	WT
1	13.2468	10.0055	WT
1	27.4599	26.2393	WT
1	35.0789	23.8946	WT
1	21.5428	20.8534	WT
1	27.9801	33.6927	WT
1	22.4753	15.1134	WT
1	40.0388	37.0589	WT
1	31.1309	35.3442	WT
1	23.0489	17.315	WT
1	24.121	18.9079	WT
1	25.8469	23.5139	WT
1	21.0235	13.3217	WT
1	26.2276	14.379	WT
1	27.9822	24.575	WT
1	24.3298	37.3231	WT
1	22.9348	23.7804	WT
1	36.0095	30.6684	WT
1	24.8269	20.0076	WT
1	44.6179	36.2442	WT
1	17.7196	0	WT
1	31.497	34.1049	WT
1	29.8002	36.4312	WT
1	19.1696	19.5775	WT
1	19.774	42.0386	WT
1	15.389	33.7589	WT
1	23.0506	8.68464	WT
1	13.3556	4.29686	WT
1	35.1147	37.495	WT
1	24.5393	16.2304	WT
1	32.7193	22.7049	WT
1	18.6698	15.1269	WT
1	13.8481	7.34043	WT
1	19.5207	21.5837	WT
1	27.1524	15.2429	WT
1	23.9487	10.4047	WT
1	25.9853	17.1151	WT
1	25.1262	27.2	WT
1	32.7047	23.7482	WT
1	38.1219	26.6174	WT
1	25.6379	42.6249	WT
1	26.0288	9.01151	WT
1	27.8154	17.2004	WT
1	23.5377	11.2056	WT
1	17.3975	9.73875	WT
1	23.7702	33.2306	WT
1	14.8528	6.38248	WT
1	35.1307	29.1044	WT
1	36.4649	35.0289	WT
1	27.2402	31.8328	WT
1	17.0111	16.3149	WT
1	17.9034	22.0965	WT
1	24.9333	17.2665	WT
1	23.3587	29.7791	WT
1	34.2895	35.389	WT
1	15.3198	14.0415	WT
1	28.8209	29.2661	WT
1	30.6638	33.3462	WT
1	24.0139	16.8985	WT
1	36.6236	26.1774	WT
1	25.4708	31.3981	WT
1	28.7481	29.947	WT
1	31.9005	34.6882	WT
1	34.7072	34.1875	WT
1	35.4965	30.041	WT
1	39.9014	31.0042	WT
1	20.6631	13.8292	WT
1	24.728	19.7339	WT
1	23.8462	23.1809	WT
1	28.3282	33.8965	WT
1	26.4708	8.86689	WT
1	18.5443	9.90535	WT
1	28.4926	24.3131	WT
1	23.3846	37.1695	WT
1	31.6527	28.5004	WT
1	32.5586	26.8506	WT
1	18.1707	39.1345	WT
1	33.9681	40.6144	WT
1	31.9561	17.3609	WT
1	27.4086	10.2014	WT
1	8.47649	5.59313	WT
1	42.2725	34.6951	WT
1	35.4583	33.1341	WT
1	23.1216	16.7375	WT
1	27.7541	26.3762	WT
1	28.154	33.7382	WT
1	34.9801	26.4662	WT
1	36.5501	38.1709	WT
1	36.9425	26.9029	WT
1	25.2069	41.7639	WT
1	26.7019	34.454	WT
1	22.9841	11.5043	WT
1	25.4777	7.69004	WT
1	17.9852	12.1522	WT
1	16.3785	17.9043	WT
1	31.8106	36.5384	WT
1	21.9804	6.66547	WT
1	34.635	35.4112	WT
1	34.7147	31.2728	WT
1	20.2058	19.6427	WT
1	22.5099	19.8949	WT
1	34.7041	36.8807	WT
1	17.8475	5.97406	WT
1	26.4811	27.9893	WT
1	32.537	34.3608	WT
1	25.8181	41.5919	WT
1	25.3856	10.4602	WT
1	17.32	4.42177	WT
1	21.9886	35.8922	WT
1	26.6226	24.4875	WT
1	30.7391	32.2512	WT
1	24.1552	15.6797	WT
1	28.6238	34.9649	WT
1	19.447	37.77	WT
1	19.2765	5.89664	WT
1	24.1113	16.5757	WT
1	23.488	10.081	WT
1	26.877	31.8646	WT
1	28.3119	30.9595	WT
1	26.5521	12.8725	WT
1	34.0296	36.2864	WT
1	32.3991	24.8641	WT
1	29.0752	12.3649	WT
1	30.3205	18.9986	WT
1	28.3447	11.3568	WT
1	20.8023	7.66165	WT
1	18.9024	17.7454	WT
1	31.0376	35.5602	WT
1	29.3698	30.6996	WT
1	22.1816	26.1225	WT
1	25.2797	30.268	WT
1	25.2546	12.8673	WT
1	18.4074	30.2391	WT
1	19.1771	13.1466	WT
1	29.5616	35.6596	WT
1	35.2915	37.2733	WT
1	34.1069	24.4446	WT
1	35.2025	23.524	WT
1	19.0699	18.6882	WT
1	33.4911	35.5821	WT
1	41.082	32.4974	WT
1	41.9392	36.0968	WT
1	17.7238	16.4678	WT
1	31.9195	22.881	WT
1	28.4201	13.4831	WT
1	33.9209	26.054	WT
1	21.071	15.8154	WT
1	18.6108	3.81606	WT
1	24.5075	9.0228	WT
1	26.4773	28.9047	WT
1	29.2104	11.4549	WT
1	18.4505	14.8964	WT
1	35.6364	27.9491	WT
1	17.556	15.6545	WT
1	22.2516	27.775	WT
1	23.6794	15.2665	WT
1	32.2788	33.2336	WT
1	32.0768	34.6855	WT
1	28.8062	12.3361	WT
1	31.1567	19.0094	WT
1	26.6639	22.2403	WT
1	21.0232	15.6754	WT
1	31.5795	29.2717	WT
1	32.3778	34.9167	WT
1	24.019	7.41338	WT
1	31.7765	31.5165	WT
1	30.1861	27.5109	WT
1	28.3617	11.5144	WT
1	21.3894	24.2088	WT
1	35.5132	36.0136	WT
1	23.2844	28.5854	WT
1	17.8474	24.6069	WT
1	28.8102	31.1753	WT
1	32.9709	33.4536	WT
1	18.4231	22.8502	WT
1	13.83	17.2869	WT
1	28.5786	13.0754	WT
1	34.5632	37.4964	WT
1	23.8153	12.955	WT
1	21.7782	14.0654	WT
1	35.7844	37.0144	WT
1	26.3097	18.7633	WT
1	27.4161	34.7702	WT
1	36.5857	29.9872	WT
1	33.5493	25.3639	WT
1	33.3371	35.8348	WT
1	30.65	34.4085	WT
1	33.4578	26.1282	WT
1	23.4851	30.7498	WT
1	32.9467	21.5722	WT
1	19.2818	20.146	WT
1	22.901	15.7227	WT
1	25.7958	18.9846	WT
1	26.783	31.7745	WT
1	21.0372	18.0711	WT
1	34.8075	24.6799	WT
1	24.2672	20.6654	WT
1	27.9236	11.7357	WT
1	32.2131	34.672	WT
1	28.294	32.2273	WT
1	32.8315	33.864	WT
1	26.5692	27.6743	WT
1	31.5432	24.158	WT
1	25.4131	23.4117	WT
1	29.1665	17.6195	WT
1	23.1149	20.8787	WT
1	29.9483	26.6391	WT
1	29.4731	37.1388	WT
1	15.7548	15.6225	WT
1	24.9883	24.927	WT
1	21.5816	6.32285	WT
1	35.2542	26.1108	WT
1	30.3859	26.1591	WT
1	14.9751	12.4517	WT
1	27.9186	17.5659	WT
1	32.2419	34.8862	WT
1	19.68	10.2424	WT
1	31.5005	20.4182	WT
1	37.9069	28.0687	WT
1	27.6693	32.2494	WT
1	28.3521	18.1592	WT
1	23.7353	19.6051	WT
1	19.5717	15.6513	WT
1	33.9191	27.3929	WT
1	14.964	12.4957	WT
1	27.4258	26.6578	WT
1	38.7433	29.1733	WT
1	23.0327	20.7986	WT
1	22.8711	24.5333	WT
1	30.945	23.1931	WT
1	31.4151	32.1564	WT
1	30.5056	36.8593	WT
1	28.722	26.9171	WT
1	39.364	33.2096	WT
1	30.8699	32.9934	WT
1	25.6843	30.4579	WT
1	22.932	15.0133	WT
1	26.562	12.4642	WT
1	38.8822	31.2712	WT
1	14.5511	24.0196	WT
1	18.2229	17.2105	WT
1	23.6795	12.5634	WT
1	31.0347	28.8825	WT
1	31.2	27.2191	WT
1	30.0229	27.5561	WT
1	25.8473	24.3429	WT
1	27.0466	14.0524	WT
1	23.6613	28.5423	WT
1	26.8659	28.7194	WT
1	22.0777	25.6826	WT
1	34.9198	29.7613	WT
1	26.9973	14.1316	WT
1	21.344	19.4204	WT
1	27.139	29.4008	WT
1	25.1676	22.642	WT
1	21.7794	38.4623	WT
1	30.5783	35.2589	WT
1	23.8772	27.3652	WT
1	29.2027	28.4348	WT
1	7.12812	6.91196	WT
1	37.9964	26.0309	WT
1	15.8989	16.9483	WT
1	24.6823	28.9158	WT
1	27.5742	12.5352	WT
1	32.806	21.9819	WT
1	29.4511	14.8397	WT
1	22.7875	37.4175	WT
1	24.8274	8.63562	WT
1	6.46241	6.12568	WT
1	14.252	14.3617	WT
1	33.3533	25.7359	WT
1	24.0726	17.7561	WT
1	38.4399	27.6025	WT
1	17.9752	16.5674	WT
1	18.6354	7.46449	WT
1	23.2429	17.3469	WT
1	16.5992	13.0552	WT
1	25.7284	19.4049	WT
1	26.7534	35.9495	WT
1	26.2682	28.6818	WT
1	31.6336	36.4981	WT
1	30.7002	27.3361	WT
1	22.907	16.3625	WT
1	23.6411	23.5404	WT
1	34.8207	29.7301	WT
1	34.0723	28.0677	WT
1	33.6325	35.719	WT
1	26.3522	26.0611	WT
1	22.8456	15.2773	WT
1	24.9127	30.7467	WT
1	20.3201	12.1761	WT
1	31.6747	36.1678	WT
1	29.6561	15.1701	WT
1	28.06	28.1377	WT
1	31.0413	32.8695	WT
1	29.8812	35.6263	WT
1	25.3002	27.3744	WT
1	31.0667	34.4749	WT
1	21.7924	32.4252	WT
1	26.4908	28.0241	WT
1	39.1788	32.4466	WT
1	16.3852	16.1331	WT
1	26.9709	15.5669	WT
1	22.5603	22.0988	WT
1	29.6978	23.9321	WT
1	15.0753	6.46097	WT
1	16.699	10.6062	WT
1	23.8455	16.5505	WT
1	34.2468	36.3977	WT
1	27.7069	31.5906	WT
1	34.8246	29.9781	WT
1	20.1998	15.7556	WT
1	23.2622	34.7113	WT
1	20.6936	19.3935	WT
1	30.3095	14.8045	WT
1	21.4084	23.7304	WT
1	18.0596	13.4002	WT
1	32.8225	27.79	WT
1	15.1978	2.53079	WT
1	22.9857	6.88652	WT
1	35.3312	25.599	WT
1	26.9221	34.8731	WT
1	31.3611	34.0111	WT
1	30.0939	31.7188	WT
1	32.4293	22.7991	WT
1	11.2359	2.67852	WT
1	36.2812	32.4417	WT
1	19.3642	6.07925	WT
1	31.9049	16.834	WT
1	31.2856	14.6383	WT
1	31.9269	34.1956	WT
1	23.9425	29.9907	WT
1	25.4748	12.6014	WT
1	26.3608	10.6601	WT
1	22.1754	21.2254	WT
1	17.8408	4.90517	WT
1	26.5768	29.0361	WT
1	33.7381	28.0336	WT
1	24.4364	8.23628	WT
1	22.8804	26.4285	WT
1	31.1577	36.6894	WT
1	23.4563	23.4987	WT
1	29.0316	30.9447	WT
1	29.2993	22.8628	WT
1	35.5259	32.474	WT
1	26.6447	14.1932	WT
1	22.1892	14.407	WT
1	24.8485	13.0286	WT
1	31.2093	33.5315	WT
1	30.114	37.1996	WT
1	28.3172	32.0523	WT
1	25.5135	10.838	WT
1	29.7211	28.3293	WT
1	17.8205	20.4503	WT
1	29.3131	31.8175	WT
1	35.7401	27.3271	WT
1	28.4967	33.4883	WT
1	25.4518	17.0064	WT
1	18.4364	21.3597	WT
1	18.2082	19.2837	WT
1	27.6613	33.4817	WT
1	19.6364	7.17383	WT
1	40.2115	44.458	WT
1	17.6417	13.1743	WT
1	23.9585	34.3561	WT
1	23.5322	26.6236	WT
1	15.8116	4.78705	WT
1	24.6944	27.6554	WT
1	36.1206	24.6399	WT
1	13.6411	15.8467	WT
1	24.8234	22.4869	WT
1	35.3328	28.0532	WT
1	20.4092	18.9754	WT
1	36.0501	23.8581	WT
1	25.0386	11.3589	WT
1	22.0843	16.6603	WT
1	20.7255	17.5299	WT
1	32.8847	34.7508	WT
1	37.5266	39.4847	WT
1	18.02	6.93335	WT
1	20.8538	5.10559	WT
1	28.3529	33.9548	WT
1	16.8885	18.6964	WT
1	23.852	11.7792	WT
1	25.2611	29.4782	WT
1	30.7284	28.1961	WT
1	19.024	20.3602	WT
1	32.5996	28.8029	WT
1	26.2454	28.5373	WT
1	32.5219	37.7053	WT
1	31.556	35.3717	WT
1	26.9065	22.417	WT
1	20.3882	17.8973	WT
1	25.6109	28.0201	WT
1	14.1908	13.5774	WT
1	30.5229	33.65	WT
1	26.7565	14.8389	WT
1	30.7107	23.0405	WT
1	38.7889	40.1647	WT
1	27.9664	12.3698	WT
1	26.496	9.99307	WT
1	31.5444	34.7693	WT
1	24.1458	15.0562	WT
1	30.4424	19.7681	WT
1	25.6154	9.71152	WT
1	28.6416	28.8065	WT
1	28.1154	30.692	WT
1	22.987	16.2356	WT
1	25.1584	22.2512	WT
1	19.9359	23.8974	WT
1	24.9531	27.4934	WT
1	38.1044	42.0417	WT
1	25.7638	9.92555	WT
1	29.1129	16.3471	WT
1	28.6972	18.1739	WT
1	16.7405	23.101	WT
1	21.8386	12.5488	WT
1	16.781	3.51166	WT
1	25.112	10.2703	WT
1	20.0068	15.9572	WT
1	27.7575	32.7676	WT
1	32.8863	38.3767	WT
1	21.4471	16.06	WT
1	30.5451	33.5395	WT
1	22.7681	23.9606	WT
1	35.5016	24.8964	WT
1	28.9615	35.0388	WT
1	30.0782	37.5235	WT
1	22.8989	20.5578	WT
1	34.5427	35.3651	WT
1	22.563	19.433	WT
1	14.8814	11.3586	WT
1	23.5887	16.3342	WT
1	24.7736	28.9861	WT
1	35.6022	29.779	WT
1	28.2291	32.0628	WT
1	30.3967	30.3305	WT
1	33.9613	35.541	WT
1	23.4492	14.7329	WT
1	38.2018	29.3724	WT
1	31.9143	31.7288	WT
1	28.72	33.6194	WT
1	25.1096	8.801	WT
1	13.8606	18.4519	WT
1	21.9698	20.0441	WT
1	31.803	35.3637	WT
1	17.4315	5.9514	WT
1	21.3979	25.0711	WT
1	21.7099	8.47468	WT
1	22.1917	20.7762	WT
1	31.6299	22.6594	WT
1	29.1343	14.8545	WT
1	34.9677	39.3939	WT
1	34.505	39.4938	WT
1	23.6457	12.2853	WT
1	22.4627	26.1282	WT
1	28.5246	18.7714	WT
1	28.7453	29.7091	WT
1	16.724	19.6843	WT
1	32.0332	24.7577	WT
1	23.515	36.3978	WT
1	21.2131	40.0607	WT
1	14.7549	20.5903	WT
1	36.5807	31.7854	WT
1	21.6852	22.4784	WT
1	26.1534	21.2654	WT
1	24.917	32.0093	WT
1	33.4729	34.2631	WT
1	33.4799	35.6939	WT
1	31.9655	36.4195	WT
1	16.5373	20.0721	WT
1	16.1837	14.6368	WT
1	32.0032	33.0678	WT
1	25.0207	8.91788	WT
1	17.2761	21.5161	WT
1	26.4919	39.5149	WT
1	27.9343	16.4484	WT
1	30.0428	17.7954	WT
1	19.1874	20.1884	WT
1	36.5399	38.4076	WT
1	15.2733	13.4014	WT
1	27.1558	13.0119	WT
1	5.02429	7.00996	WT
1	32.1721	39.8098	WT
1	35.2235	38.9473	WT
1	34.832	36.4902	WT
1	36.0465	26.943	WT
1	30.5855	35.5961	WT
1	29.4073	30.8306	WT
1	34.5854	36.8537	WT
1	32.6708	26.4376	WT
1	33.719	35.088	WT
1	26.7572	18.1606	WT
1	32.5313	35.6736	WT
1	18.754	15.9973	WT
1	32.7049	30.6743	WT
1	29.7672	34.677	WT
1	37.7428	29.3752	WT
1	25.0723	27.0722	WT
1	31.2945	28.2412	WT
1	38.229	41.2177	WT
1	22.1836	19.38	WT
1	33.4173	25.9069	WT
1	32.0192	31.0695	WT
1	25.8456	27.168	WT
1	12.5254	19.5978	WT
1	13.6959	13.6965	WT
1	33.3316	27.5039	WT
1	23.8653	30.354	WT
1	32.6971	34.0785	WT
1	35.8583	25.546	WT
1	20.3536	6.69381	WT
1	30.2807	33.4996	WT
1	25.1497	18.5336	WT
1	27.8123	30.9532	WT
1	20.0403	8.51325	WT
1	23.9401	23.9391	WT
1	37.1205	32.59	WT
1	35.8086	30.2609	WT
1	18.7332	5.69761	WT
1	30.7447	23.3683	WT
1	33.7654	24.4235	WT
1	26.9336	16.3838	WT
1	37.475	28.4885	WT
1	26.6685	29.739	WT
1	27.143	33.9136	WT
1	11.8818	8.4066	WT
1	25.9651	10.7919	WT
1	21.1053	12.0642	WT
1	29.828	19.5678	WT
1	37.0487	26.9782	WT
1	26.255	18.7589	WT
1	32.1704	37.5746	WT
1	31.0079	28.7974	WT
1	34.1509	36.7938	WT
1	28.561	11.7207	WT
1	23.4495	23.1736	WT
1	41.129	32.2752	WT
1	36.4697	37.7177	WT
1	25.0483	34.0671	WT
1	33.2668	34.9832	WT
1	32.1953	34.3056	WT
1	18.072	6.90122	WT
1	15.7279	16.7874	WT
1	21.9179	38.2769	WT
1	23.4976	23.1572	WT
1	41.767	37.7291	WT
1	34.0605	24.3696	WT
1	30.1118	20.8266	WT
1	28.8909	32.3513	WT
1	27.1356	25.6569	WT
1	20.4443	12.8895	WT
1	34.3601	26.7691	WT
1	38.0141	27.8036	WT
1	30.8121	31.3773	WT
1	27.5479	34.6467	WT
1	35.893	28.466	WT
1	32.2995	29.9302	WT
1	27.2417	34.7729	WT
1	28.8358	31.6706	WT
1	26.006	31.6557	WT
1	30.23	35.8865	WT
1	22.0503	20.0921	WT
1	22.6601	36.0499	WT
1	7.00192	4.86835	WT
1	28.5336	30.1015	WT
1	11.9141	19.7997	WT
1	32.3979	33.5397	WT
1	29.604	15.4384	WT
1	20.5994	8.23782	WT
1	24.3804	29.346	WT
1	20.1933	18.8587	WT
1	17.4337	15.0948	WT
1	37.534	29.9761	WT
1	32.9999	29.7394	WT
1	29.9288	32.8191	WT
1	17.4107	37.4631	WT
1	32.0201	35.768	WT
1	24.0649	26.1045	WT
1	21.7261	19.2386	WT
1	37.8337	26.7173	WT
1	26.187	31.251	WT
1	24.9635	18.5855	WT
1	19.7815	28.568	WT
1	39.118	31.5049	WT
1	14.5394	20.6971	WT
1	24.1396	9.28672	WT
1	18.9088	43.3677	WT
1	33.005	35.9292	WT
1	37.2599	42.4439	WT
1	24.4207	16.9034	WT
1	30.2318	33.7656	WT
1	20.022	18.0771	WT
1	26.9715	16.4241	WT
1	31.4365	27.073	WT
1	32.2004	26.1212	WT
1	32.9018	31.7818	WT
1	19.3047	16.8571	WT
1	24.5703	19.8885	WT
1	15.9283	15.9353	WT
1	27.2825	12.6615	WT
1	22.3616	19.2537	WT
1	21.2197	17.2053	WT
1	31.7431	35.6771	WT
1	26.6251	27.0833	WT
1	25.4094	35.9888	WT
1	27.7504	10.7389	WT
1	34.2691	28.3387	WT
1	28.668	32.4171	WT
1	24.5194	28.7813	WT
1	25.8125	31.4294	WT
1	32.2945	25.255	WT
1	29.9133	33.7888	WT
1	16.6711	9.44664	WT
1	24.419	8.38725	WT
1	17.6187	13.041	WT
1	28.3909	11.5699	WT
1	35.7443	34.57	WT
1	29.8605	38.2113	WT
1	19.9572	10.1957	WT
1	20.1085	17.2526	WT
1	24.7978	15.5363	WT
1	24.2087	29.2312	WT
1	29.1624	13.8875	WT
1	19.3884	37.6415	WT
1	22.2652	18.7628	WT
1	14.3805	11.7799	WT
1	22.8768	8.65256	WT
1	37.9338	32.4737	WT
1	31.9307	26.7176	WT
1	28.3924	33.29	WT
1	31.7706	23.4213	WT
1	36.4539	30.166	WT
1	28.2489	32.3555	WT
1	27.1719	10.7563	WT
1	40.0554	32.2028	WT
1	36.6952	38.0524	WT
1	26.7951	29.6196	WT
1	23.4214	15.2631	WT
1	21.6072	17.6116	WT
1	31.4137	24.3153	WT
1	30.2001	25.6676	WT
1	22.6131	11.5339	WT
1	19.5325	21.7928	WT
1	25.7856	29.3968	WT
1	22.6539	12.1061	WT
1	26.3919	30.7669	WT
1	22.3439	18.7549	WT
1	19.9345	5.68334	WT
1	29.5767	31.6908	WT
1	35.4545	31.4747	WT
1	29.254	15.4543	WT
1	20.938	7.56584	WT
1	16.7676	22.0639	WT
1	20.3809	33.9517	WT
1	23.899	34.8038	WT
1	35.8707	23.5553	WT
1	24.0547	17.399	WT
1	31.1037	25.0568	WT
1	18.919	43.4305	WT
1	29.6467	33.3095	WT
1	20.2549	7.97119	WT
1	32.4146	29.9148	WT
1	31.3306	29.8181	WT
1	31.8445	32.3491	WT
1	17.5602	16.7163	WT
1	26.5614	17.4869	WT
1	20.8413	19.6432	WT
1	21.6891	31.5026	WT
1	28.4497	37.5758	WT
1	27.2584	14.5759	WT
1	24.8514	27.1423	WT
1	16.7121	14.5724	WT
1	32.4334	37.5581	WT
1	25.3388	21.3427	WT
1	28.1349	41.2961	WT
1	28.3997	21.2169	WT
1	28.0677	35.629	WT
1	20.3138	9.64442	WT
1	15.0895	16.0644	WT
1	21.5372	4.70423	WT
1	15.0743	17.6875	WT
1	36.3671	39.3552	WT
1	30.9393	17.0581	WT
1	27.8233	33.1674	WT
1	24.9727	25.3308	WT
1	37.6686	32.2679	WT
1	21.9354	27.1505	WT
1	26.1325	25.973	WT
1	36.036	29.9534	WT
1	23.5446	39.5816	WT
1	23.5806	22.2194	WT
1	26.4975	36.2236	WT
1	16.2397	28.2232	WT
1	21.4758	21.2235	WT
1	19.1085	36.3145	WT
1	16.1885	18.7296	WT
1	16.005	17.9795	WT
1	28.9937	24.6237	WT
1	23.4284	14.9434	WT
1	19.5563	10.6463	WT
1	29.1294	27.0635	WT
1	30.5913	27.6604	WT
1	31.7952	31.4174	WT
1	28.1093	19.9458	WT
1	24.1775	28.366	WT
1	34.6432	38.9073	WT
1	20.1645	10.8209	WT
1	30.1565	31.7254	WT
1	39.3195	34.3114	WT
1	29.9678	26.267	WT
1	30.2555	13.6137	WT
1	21.1206	16.2711	WT
1	38.7001	41.7593	WT
1	24.5714	19.737	WT
1	21.5584	19.1402	WT
1	33.0995	36.2263	WT
1	19.6764	36.7651	WT
1	26.6467	30.5096	WT
1	24.7868	16.7628	WT
1	36.9131	35.3868	WT
1	24.1353	12.1959	WT
1	27.2767	28.3345	WT
1	26.3201	34.2346	WT
1	21.6453	16.2684	WT
1	21.0128	13.029	WT
1	27.7109	40.3575	WT
1	12.5575	4.73642	WT
1	24.2825	36.67	WT
1	28.3454	27.6576	WT
1	22.975	16.6159	WT
1	21.2672	14.8659	WT
1	32.2863	27.3142	WT
1	19.6003	3.00066	WT
1	32.8845	36.5258	WT
1	19.1455	10.5421	WT
1	29.0477	34.7838	WT
1	31.0603	38.0472	WT
1	27.0191	11.504	WT
1	39.0233	30.3123	WT
1	32.1575	30.8793	WT
1	29.0994	37.4679	WT
1	35.8903	27.3393	WT
1	20.4332	19.0691	WT
1	33.0701	35.6206	WT
1	18.4115	19.6918	WT
1	22.0273	16.4397	WT
1	22.0239	26.3103	WT
1	19.7515	10.4979	WT
1	22.0764	10.088	WT
1	21.961	11.7086	WT
1	30.9457	35.7497	WT
1	18.23	8.91308	WT
1	18.2879	46.8758	WT
1	19.9871	45.1971	WT
1	28.574	24.018	WT
1	20.6992	15.1422	WT
1	14.9442	12.4354	WT
1	27.5464	23.7673	WT
1	24.618	23.6286	WT
1	23.7456	36.8868	WT
1	30.1221	26.9489	WT
1	35.624	39.3087	WT
1	31.0366	38.2678	WT
1	26.2299	15.8055	WT
1	28.6456	16.0842	WT
1	27.6442	17.208	WT
1	35.9668	25.4788	WT
1	29.0456	11.1243	WT
1	27.0339	9.76423	WT
1	25.6687	35.3127	WT
1	27.8847	20.493	WT
1	33.4001	33.5588	WT
1	19.3661	14.0991	WT
1	30.9611	32.163	WT
1	30.1103	27.076	WT
1	27.4391	18.4079	WT
1	24.6303	25.7737	WT
1	22.1606	19.7538	WT
1	19.5225	8.06019	WT
1	24.4864	21.1384	WT
1	25.7749	9.95517	WT
1	25.1935	27.5934	WT
1	23.5082	15.5299	WT
1	27.2183	31.1064	WT
1	24.8044	15.9478	WT
1	22.1263	17.2912	WT
1	27.6548	33.0621	WT
1	18.7592	9.58203	WT
1	27.168	23.203	WT
1	29.2726	31.3751	WT
1	31.0984	27.3791	WT
1	26.7068	42.8729	WT
1	34.0441	25.8342	WT
1	23.1744	15.1348	WT
1	25.885	21.6094	WT
1	26.5527	35.0393	WT
1	25.6617	20.2961	WT
1	27.4044	21.4416	WT
1	20.4586	35.1496	WT
1	22.3968	23.086	WT
1	31.0532	32.2142	WT
1	31.5375	26.4151	WT
1	26.6915	37.5949	WT
1	26.3419	27.5037	WT
1	22.2638	19.3801	WT
1	28.364	29.0944	WT
1	21.1425	11.5625	WT
1	19.631	9.37936	WT
1	26.6833	38.3614	WT
1	20.8846	37.0969	WT
1	33.3408	34.4765	WT
1	28.7312	32.5123	WT
1	33.121	34.7907	WT
1	28.6938	34.9444	WT
1	31.6218	31.7599	WT
1	33.1845	36.1622	WT
1	23.5565	14.0351	WT
1	22.3223	11.2899	WT
1	17.6281	23.1219	WT
1	16.4056	10.9912	WT
1	34.4073	29.3358	WT
1	24.0725	18.5246	WT
1	32.9894	35.4468	WT
1	17.5584	19.4706	WT
1	15.352	18.0626	WT
1	33.5885	30.1577	WT
1	25.8614	17.1384	WT
1	20.182	15.5515	WT
1	39.3322	43.2357	WT
1	18.6457	6.15749	WT
1	17.1773	21.2156	WT
1	22.4924	15.23	WT
1	29.1653	28.6272	WT
1	30.2129	33.3802	WT
1	28.1304	12.4339	WT
1	25.0954	10.5426	WT
1	15.6726	18.6472	WT
1	23.8672	6.13598	WT
1	18.8479	23.5842	WT
1	30.5275	34.8148	WT
1	26.758	33.3694	WT
1	35.4748	32.4263	WT
1	26.4746	39.5992	WT
1	22.8539	14.0285	WT
1	30.2532	21.8586	WT
1	37.3241	28.8032	WT
1	23.2263	15.9268	WT
1	30.7425	33.9592	WT
1	31.1283	36.8875	WT
1	26.7397	30.5699	WT
1	30.8993	35.1518	WT
1	33.2912	21.664	WT
1	20.1419	13.1282	WT
1	29.8589	31.537	WT
1	20.6229	39.6627	WT
1	22.8082	9.39481	WT
1	19.3334	15.6261	WT
1	17.6101	13.9912	WT
1	27.818	19.4321	WT
1	30.7522	36.385	WT
1	39.367	34.1414	WT
1	36.9922	31.9658	WT
1	28.6214	11.58	WT
1	15.3303	35.9253	WT
1	30.6402	23.1161	WT
1	34.8424	26.6974	WT
1	29.9528	34.8087	WT
1	31.9367	33.3548	WT
1	20.6833	15.128	WT
1	21.6042	19.7413	WT
1	27.7615	28.4679	WT
1	26.4371	9.9476	WT
1	22.2146	14.337	WT
1	32.2108	15.3136	WT
1	26.0354	35.8818	WT
1	34.7231	39.3366	WT
1	30.8634	33.1958	WT
1	22.9045	14.9954	WT
1	29.9544	32.464	WT
1	19.5113	14.7195	WT
1	36.4917	36.0748	WT
1	27.4288	31.6763	WT
1	22.7064	29.1737	WT
1	22.6181	24.3541	WT
1	23.4125	22.3019	WT
1	18.5241	12.0639	WT
1	30.7027	35.6093	WT
1	27.0776	32.4255	WT
1	29.1204	36.5519	WT
1	17.8364	20.0015	WT
1	26.2774	20.7519	WT
1	40.7612	35.4804	WT
1	19.8846	18.4357	WT
1	28.1631	27.1188	WT
1	30.5928	36.586	WT
1	30.0773	33.6156	WT
1	30.4059	23.0795	WT
1	34.4844	40.0346	WT
1	29.0121	31.0244	WT
1	38.6029	26.3633	WT
1	27.5243	30.1255	WT
1	22.4059	13.244	WT
1	24.4906	7.96644	WT
1	32.3938	33.9491	WT
1	24.0676	18.399	WT
1	29.6856	38.3509	WT
1	23.6736	7.6198	WT
1	27.726	23.263	WT
1	19.2457	19.4029	WT
1	20.3979	12.9283	WT
1	18.2952	17.2082	WT
1	24.7249	29.2315	WT
1	25.7624	33.7439	WT
1	34.0585	32.42	WT
1	28.8621	34.1166	WT
1	23.4649	25.2222	WT
1	21.7938	11.8078	WT
1	25.9928	20.7188	WT
1	38.5763	34.7087	WT
1	25.3786	12.4938	WT
1	27.7196	32.0799	WT
1	32.2341	34.0256	WT
1	37.3622	28.0168	WT
1	31.0617	32.379	WT
1	16.8922	17.7696	WT
1	29.8984	28.1703	WT
1	33.5957	31.2366	WT
1	26.5708	18.4722	WT
1	18.9863	2.68265	WT
1	32.6512	16.175	WT
1	16.4623	18.0736	WT
1	30.814	37.2048	WT
1	33.8664	36.6312	WT
1	29.9231	36.6252	WT
1	32.4447	37.6981	WT
1	24.5672	20.2642	WT
1	25.0974	24.0849	WT
1	22.2232	7.87165	WT
1	40.285	33.1671	WT
1	21.7078	17.7921	WT
1	18.1117	20.2086	WT
1	31.0837	31.8681	WT
1	23.522	31.119	WT
1	21.0637	21.184	WT
1	24.515	15.3709	WT
1	30.2133	29.0849	WT
1	28.3184	30.7548	WT
1	25.4085	24.8319	WT
1	4.33237	3.29417	WT
1	22.7033	18.4793	WT
1	26.0443	13.8843	WT
1	33.5876	26.9709	WT
1	25.3525	31.201	WT
1	32.8952	33.8459	WT
1	29.3173	33.1051	WT
1	29.1262	16.4929	WT
1	42.7863	33.0846	WT
1	34.1672	23.2434	WT
1	21.0014	33.9486	WT
1	29.7157	21.9604	WT
1	28.2265	33.0963	WT
1	35.8813	36.3656	WT
1	22.2582	15.4088	WT
1	24.398	12.7433	WT
1	18.7568	13.9503	WT
1	22.579	15.033	WT
1	31.0231	37.4143	WT
1	29.164	14.1375	WT
1	16.8108	41.8241	WT
1	22.5389	37.1677	WT
1	34.2216	34.4232	WT
1	29.3837	14.7944	WT
1	26.2261	24.757	WT
1	31.684	26.8073	WT
1	15.51	11.2947	WT
1	28.9164	31.513	WT
1	21.7201	35.5779	WT
1	24.2229	29.0207	WT
1	23.9453	42.4325	WT
1	10.8221	8.10193	WT
1	26.4764	24.6097	WT
1	37.6617	25.6856	WT
1	27.6731	19.0701	WT
1	33.5497	31.0239	WT
1	28.4519	20.3575	WT
1	17.7939	15.3727	WT
1	36.1735	26.9754	WT
1	32.4472	32.2139	WT
1	26.593	17.4051	WT
1	29.3843	13.5997	WT
1	23.521	9.99151	WT
1	28.6895	32.5428	WT
1	27.8537	32.6024	WT
1	33.0321	34.0221	WT
1	27.88	21.4073	WT
1	10.2547	8.64052	WT
1	16.3344	8.88236	WT
1	32.1671	37.4259	WT
1	33.9592	29.7002	WT
1	39.613	29.6699	WT
1	29.3713	35.0806	WT
1	36.999	39.3901	WT
1	23.5785	26.0339	WT
1	18.3237	18.9141	WT
1	33.515	38.1073	WT
1	26.1651	9.84339	WT
1	35.3314	40.221	WT
1	21.7549	13.1584	WT
1	28.5268	34.1006	WT
1	17.5892	19.7904	WT
1	23.7706	38.4664	WT
1	14.1182	20.8054	WT
1	20.9833	22.8324	WT
1	25.3216	38.55	WT
1	14.5845	22.4393	WT
1	24.6587	11.3951	WT
1	25.611	27.9057	WT
1	19.5162	11.2162	WT
1	27.398	15.0164	WT
1	27.3717	26.5879	WT
1	26.7615	19.3089	WT
1	28.972	30.2903	WT
1	35.1267	29.7389	WT
1	21.0308	9.27063	WT
1	17.0118	18.8752	WT
1	36.4703	25.2672	WT
1	24.297	23.191	WT
1	24.2687	11.337	WT
1	28.1871	24.5977	WT
1	14.9957	6.42613	WT
1	39.978	28.0454	WT
1	25.3713	28.7449	WT
1	27.1015	30.2543	WT
1	33.4347	35.141	WT
1	21.9534	14.1629	WT
1	33.1003	29.7354	WT
1	36.2123	40.0466	WT
1	29.8653	33.7688	WT
1	25.0966	21.0191	WT
1	17.6016	6.06637	WT
1	31.6696	37.6457	WT
1	27.6998	31.0405	WT
1	19.4795	6.59345	WT
1	31.328	18.5407	WT
1	7.62033	4.31537	WT
1	30.7634	29.4542	WT
1	20.8624	14.2113	WT
1	35.5712	37.3636	WT
1	30.3171	30.2277	WT
1	21.8565	18.6278	WT
1	23.5817	26.2211	WT
1	36.1159	24.5097	WT
1	18.497	17.7487	WT
1	11.8875	19.5217	WT
1	7.3063	6.26651	WT
1	38.2407	42.0883	WT
1	28.7352	21.4191	WT
1	24.657	16.5203	WT
1	34.7783	30.4265	WT
1	32.1924	26.2779	WT
1	37.9323	27.8028	WT
1	37.8145	26.5373	WT
1	24.0044	23.6946	WT
1	37.4256	27.1837	WT
1	31.7981	35.6545	WT
1	32.989	32.8574	WT
1	21.1675	35.5526	WT
1	16.267	10.7802	WT
1	18.8612	18.3645	WT
1	26.0863	9.25033	WT
1	23.0958	43.0877	WT
1	33.8203	22.1822	WT
1	36.5896	26.1696	WT
1	26.6979	30.1644	WT
1	29.8121	20.255	WT
1	35.1157	32.6423	WT
1	25.7545	29.3426	WT
1	15.5348	12.1843	WT
1	35.8101	25.1809	WT
1	25.5304	8.19724	WT
1	19.3712	15.8107	WT
1	28.3919	20.4359	WT
1	29.972	17.5664	WT
1	27.5648	30.7288	WT
1	23.4807	25.5715	WT
1	34.1952	35.3797	WT
1	26.6977	25.4251	WT
1	21.3252	38.0649	WT
1	18.335	19.425	WT
1	31.0574	29.508	WT
1	28.6797	12.338	WT
1	18.6297	8.35956	WT
1	35.1938	23.2583	WT
1	36.5953	29.0941	WT
1	28.9309	26.7357	WT
1	23.1338	25.7659	WT
1	17.0583	21.2166	WT
1	21.5761	13.2248	WT
1	26.7969	21.0641	WT
1	22.3157	15.1294	WT
1	23.3175	27.6426	WT
1	32.216	23.444	WT
1	30.3975	26.4101	WT
1	21.9333	13.041	WT
1	10.8328	7.50717	WT
1	19.8125	18.6172	WT
1	30.7873	34.0926	WT
1	30.1912	36.2213	WT
1	2.88551	11.7896	WT
1	21.3684	14.464	WT
1	26.8683	29.0814	WT
1	21.2627	15.2358	WT
1	21.2599	21.8711	WT
1	36.3847	32.0677	WT
1	32.3063	36.3299	WT
1	18.8154	9.48987	WT
1	32.833	38.1282	WT
1	25.3156	12.3953	WT
1	38.7266	28.4866	WT
1	32.0242	24.307	WT
1	21.8873	12.7836	WT
1	27.2321	34.966	WT
1	25.4206	33.9076	WT
1	31.8109	35.6667	WT
1	28.0888	32.3051	WT
1	32.1401	23.3706	WT
1	29.0865	32.6654	WT
1	29.4255	33.613	WT
1	28.3307	34.4399	WT
1	24.3127	12.8474	WT
1	35.1972	27.8228	WT
1	18.6638	4.94332	WT
1	23.3043	16.2839	WT
1	32.6181	20.2826	WT
1	33.6279	24.7759	WT
1	30.3162	29.1038	WT
1	20.298	17.7641	WT
1	15.6066	1.89291	WT
1	33.4377	36.6946	WT
1	33.6981	34.081	WT
1	21.1694	11.7803	WT
1	20.6975	12.6573	WT
1	32.0914	24.7311	WT
1	26.0604	24.9388	WT
1	26.9785	28.3322	WT
1	34.7571	40.1229	WT
1	40.9754	32.8707	WT
1	33.1247	37.57	WT
1	25.3948	10.7556	WT
1	27.8925	31.8432	WT
1	20.2927	16.0956	WT
1	15.8275	17.9916	WT
1	20.2298	16.5661	WT
1	24.133	26.3276	WT
1	26.4521	32.3351	WT
1	27.7259	36.0369	WT
1	17.6664	13.997	WT
1	23.2541	15.8413	WT
1	20.8052	11.9292	WT
1	31.3424	33.246	WT
1	26.8674	30.9163	WT
1	15.7727	20.2111	WT
1	25.2637	35.48	WT
1	21.7883	22.3991	WT
1	23.6971	8.23964	WT
1	29.1762	13.9493	WT
1	33.1951	37.0033	WT
1	13.8954	17.1924	WT
1	25.5153	8.59636	WT
1	25.6791	19.8098	WT
1	25.1861	30.9731	WT
1	32.9305	34.1791	WT
1	22.7783	27.7346	WT
1	26.0278	14.3402	WT
1	17.6108	3.79217	WT
1	28.7834	32.1944	WT
1	23.7772	24.6203	WT
1	31.7569	33.087	WT
1	27.2157	15.4458	WT
1	15.0495	17.66	WT
1	16.968	19.5774	WT
1	39.6568	33.2394	WT
1	27.9429	33.5287	WT
1	33.9543	23.3172	WT
1	18.6346	18.8606	WT
1	32.8202	36.1903	WT
1	26.1158	17.0582	WT
1	33.9631	36.1715	WT
1	12.9106	9.9909	WT
1	28.6659	22.3348	WT
1	17.2601	5.4031	WT
1	27.8944	28.5026	WT
1	16.4732	16.9791	WT
1	16.2587	16.386	WT
1	21.7738	12.9109	WT
1	23.7625	21.772	WT
1	25.8233	23.8778	WT
1	41.1542	31.7018	WT
1	33.8219	35.2269	WT
1	26.4809	30.7696	WT
1	18.2421	15.8868	WT
1	32.5099	23.4618	WT
1	31.9266	37.6365	WT
1	24.2894	14.2663	WT
1	36.0326	36.0396	WT
1	24.5348	15.2454	WT
1	12.5026	11.0359	WT
1	31.2564	14.553	WT
1	27.7142	31.7063	WT
1	37.0892	32.1094	WT
1	29.7532	37.1296	WT
1	33.5699	28.6694	WT
1	12.1277	3.39499	WT
1	7.07953	4.80285	WT
1	26.6588	19.6667	WT
1	15.2141	18.2056	WT
1	37.755	30.6114	WT
1	33.5714	26.4085	WT
1	24.113	11.1712	WT
1	23.2957	19.7373	WT
1	28.3398	33.792	WT
1	34.6844	34.423	WT
1	35.4773	37.1925	WT
1	27.3392	27.2299	WT
1	27.9548	12.6357	WT
1	21.3252	14.6444	WT
1	25.9624	31.4521	WT
1	25.6467	32.6925	WT
1	25.3079	37.2376	WT
1	33.78	28.6031	WT
1	15.5303	38.0171	WT
1	22.0335	15.6758	WT
1	23.2333	23.3047	WT
1	29.243	12.3108	WT
1	30.8034	33.2391	WT
1	18.6283	11.9027	WT
1	27.4162	33.053	WT
1	23.7962	6.73887	WT
1	19.4075	10.7293	WT
1	37.905	40.1623	WT
1	18.8713	26.6537	WT
1	23.1571	15.047	WT
1	3.92069	0	WT
1	21.2165	19.3956	WT
1	32.7699	38.4585	WT
1	28.2404	19.6222	WT
1	24.4804	37.963	WT
1	32.2191	36.3063	WT
1	31.9462	33.9164	WT
1	24.0672	15.0834	WT
1	29.1415	32.811	WT
1	27.7996	35.4216	WT
1	26.2691	22.7204	WT
1	36.3227	40.9768	WT
1	24.1163	15.3162	WT
1	33.851	25.0061	WT
1	32.8332	36.4025	WT
1	32.2483	32.9074	WT
1	24.8742	27.7991	WT
1	35.746	36.6235	WT
1	15.1084	17.6848	WT
1	36.466	28.3765	WT
1	37.8707	30.0877	WT
1	20.9774	15.9144	WT
1	32.0039	34.4438	WT
1	29.0681	35.0889	WT
1	19.3416	23.2171	WT
1	26.666	32.8891	WT
1	23.5732	19.3729	WT
1	34.8378	37.5035	WT
1	28.0463	13.9718	WT
1	18.9487	14.3836	WT
1	18.6651	20.9175	WT
1	29.9645	20.9366	WT
1	24.5196	21.0734	WT
1	24.4418	17.1258	WT
1	14.6424	15.3821	WT
1	22.9237	21.9516	WT
1	27.2633	31.551	WT
1	27.3867	31.5894	WT
1	27.9401	26.3773	WT
1	24.4609	39.3746	WT
1	12.7722	10.8803	WT
1	27.7044	30.1017	WT
1	31.1305	23.0477	WT
1	30.6747	24.2887	WT
1	23.7321	5.77325	WT
1	32.4884	36.2727	WT
1	33.8307	25.7065	WT
1	31.7706	24.043	WT
1	32.1626	33.0872	WT
1	22.2554	15.5618	WT
1	33.3349	34.9591	WT
1	26.4701	33.6974	WT
1	28.3245	17.9125	WT
1	17.9048	14.9285	WT
1	23.7871	29.5393	WT
1	23.1473	25.3453	WT
1	21.303	15.1962	WT
1	27.9209	11.6915	WT
1	29.847	32.3276	WT
1	23.2694	36.6698	WT
1	27.6615	17.454	WT
1	28.7651	29.3293	WT
1	29.6291	35.9237	WT
1	16.5644	16.8203	WT
1	29.4038	37.085	WT
1	30.7556	22.3032	WT
1	28.9329	23.2835	WT
1	31.0303	35.8763	WT
1	28.3636	11.4563	WT
1	16.7894	16.8253	WT
1	27.6076	23.8499	WT
1	22.4241	18.7307	WT
1	27.6274	16.887	WT
1	27.5699	24.0022	WT
1	24.1408	22.3882	WT
1	24.9404	12.8004	WT
1	35.7653	36.7607	WT
1	25.8408	28.5131	WT
1	31.5265	33.4299	WT
1	29.0527	20.3824	WT
1	18.6059	14.1127	WT
1	27.5541	20.271	WT
1	23.1944	32.614	WT
1	26.0148	32.949	WT
1	18.4987	7.44714	WT
1	31.6491	16.3087	WT
1	26.3548	32.5789	WT
1	9.23177	8.00008	WT
1	15.494	13.0668	WT
1	24.8038	39.6028	WT
1	20.2034	20.0429	WT
1	31.9178	28.6108	WT
1	16.4587	16.836	WT
1	30.3319	37.2422	WT
1	26.8589	18.0189	WT
1	19.584	16.2467	WT
1	26.8453	28.6064	WT
1	30.2025	37.407	WT
1	32.566	28.6231	WT
1	17.6245	20.8062	WT
1	31.8874	25.7955	WT
1	34.3956	35.7768	WT
1	22.8145	19.5626	WT
1	22.4687	11.4902	WT
1	27.3326	11.7857	WT
1	28.5057	23.3921	WT
1	15.9718	22.3765	WT
1	22.0696	40.7275	WT
1	26.7844	34.1813	WT
1	28.0115	18.0492	WT
1	26.8195	26.2896	WT
1	23.4684	8.01156	WT
1	30.3592	32.4958	WT
1	27.1071	32.708	WT
1	29.9997	28.4955	WT
1	25.7721	13.1237	WT
1	22.3339	14.2242	WT
1	25.6741	29.7233	WT
1	34.952	35.1938	WT
1	27.1639	31.9766	WT
1	29.6813	13.983	WT
1	28.546	34.0666	WT
1	25.1315	21.7549	WT
1	30.3792	36.7418	WT
1	27.3464	10.4633	WT
1	31.4632	35.2993	WT
1	28.985	23.2957	WT
1	29.0458	18.2612	WT
1	30.3637	32.7221	WT
1	23.0793	6.48526	WT
1	32.8902	27.3008	WT
1	26.2566	42.8986	WT
1	25.0914	29.6154	WT
1	22.4851	14.8618	WT
1	23.7585	13.1846	WT
1	17.2629	7.50344	WT
1	33.1567	35.1109	WT
1	17.3394	17.6654	WT
1	36.1705	27.1391	WT
1	20.8488	19.4958	WT
1	37.5463	36.8394	WT
1	27.2392	32.5612	WT
1	25.2623	13.1714	WT
1	35.7169	27.1025	WT
1	24.1392	21.7188	WT
1	18.0272	40.833	WT
1	16.4348	20.6579	WT
1	28.7599	24.5544	WT
1	28.9756	31.6126	WT
1	28.6897	24.1671	WT
1	33.3406	35.9186	WT
1	40.0444	35.4798	WT
1	27.1014	35.4534	WT
1	6.15897	3.36498	WT
1	28.173	11.8718	WT
1	19.4306	14.8743	WT
1	2.4582	3.09468	WT
1	34.6623	37.2463	WT
1	31.7682	35.6025	WT
1	30.8893	27.4297	WT
1	27.4091	16.8637	WT
1	31.9324	29.3041	WT
1	17.2424	14.3902	WT
1	27.1069	20.7327	WT
1	38.5007	33.2106	WT
1	25.5326	28.8015	WT
1	22.2549	6.17592	WT
1	24.9815	30.0317	WT
1	25.1638	10.9366	WT
1	0.812291	6.97566	WT
1	31.9435	31.5779	WT
1	28.3904	29.5489	WT
1	38.3851	27.7669	WT
1	25.5874	22.6114	WT
1	36.2156	27.0984	WT
1	23.8327	8.0105	WT
1	33.2061	40.7298	WT
1	32.239	34.918	WT
1	27.6784	13.0239	WT
1	36.0954	25.9082	WT
1	26.409	25.6094	WT
1	32.6414	34.3029	WT
1	28.8343	21.3765	WT
1	31.4382	31.6366	WT
1	11.0045	6.88994	WT
1	19.8597	37.5927	WT
1	25.545	18.2389	WT
1	30.8636	35.2013	WT
1	31.8515	24.9972	WT
1	28.1329	11.8243	WT
1	30.6022	19.8183	WT
1	31.9935	37.2443	WT
1	20.4165	19.2597	WT
1	27.9795	26.4791	WT
1	17.5334	19.1624	WT
1	29.6745	34.4569	WT
1	21.0145	15.3915	WT
1	18.2929	18.2677	WT
1	24.576	18.3204	WT
1	19.7442	13.778	WT
1	18.4502	17.5601	WT
1	34.4162	33.1283	WT
1	21.7016	19.8573	WT
1	22.957	5.62538	WT
1	27.4	31.2537	WT
1	26.8824	15.6845	WT
1	16.3792	16.7599	WT
1	36.2307	31.8284	WT
1	18.2934	15.3661	WT
1	21.3629	13.4541	WT
1	27.9514	32.7229	WT
1	33.5872	35.5742	WT
1	27.5874	29.9507	WT
1	31.6053	24.0918	WT
1	26.6341	20.1314	WT
1	20.4763	22.5033	WT
1	32.5325	34.9582	WT
1	24.8775	15.5321	WT
1	33.1743	36.635	WT
1	23.0997	31.1229	WT
1	15.0287	25.7849	WT
1	28.3595	23.5721	WT
1	35.9021	26.3283	WT
1	27.46	25.8835	WT
1	35.4953	35.9248	WT
1	29.8403	30.0983	WT
1	34.7497	38.024	WT
1	31.9152	25.8163	WT
1	24.9333	29.3302	WT
1	15.3069	13.3843	WT
1	18.252	21.4721	WT
1	31.963	23.1366	WT
1	34.7088	27.8226	WT
1	18.8641	35.5417	WT
1	26.4535	25.4346	WT
1	17.2124	6.85377	WT
1	23.7636	30.5254	WT
1	37.578	30.0413	WT
1	35.3037	32.8852	WT
1	25.5545	28.2442	WT
1	29.3388	35.7678	WT
1	25.175	38.9609	WT
1	33.6527	29.3882	WT
1	24.1027	38.4384	WT
1	14.8232	10.47	WT
1	21.6312	40.8332	WT
1	32.6168	26.5218	WT
1	24.2989	31.5391	WT
1	27.5436	30.8425	WT
1	28.9913	13.781	WT
1	26.5539	15.663	WT
1	18.2253	7.96669	WT
1	34.4442	36.4389	WT
1	33.6179	34.4127	WT
1	24.3994	23.6365	WT
1	27.881	12.4364	WT
1	15.7577	21.1629	WT
1	33.579	37.9878	WT
1	27.588	44.4215	WT
1	36.4955	31.7113	WT
1	28.5304	12.4659	WT
1	29.5371	33.5769	WT
1	28.4994	24.4314	WT
1	16.8445	18.303	WT
1	21.9504	44.9509	WT
1	24.5828	18.8212	WT
1	34.9563	36.2642	WT
1	26.0308	45.2342	WT
1	27.3728	28.2061	WT
1	36.9182	24.9115	WT
1	24.585	23.8717	WT
1	20.043	11.1836	WT
1	21.2685	33.8767	WT
1	38.9332	30.8011	WT
1	29.9801	33.375	WT
1	33.118	27.6335	WT
1	33.4588	35.331	WT
1	22.3069	14.5154	WT
1	21.4149	20.0657	WT
1	29.5445	25.065	WT
1	13.2715	18.6373	WT
1	26.5551	25.4275	WT
1	14.8309	18.6778	WT
1	11.7575	8.95655	WT
1	21.4146	19.2171	WT
1	27.9174	27.1933	WT
1	20.7216	24.9309	WT
1	27.7542	32.6294	WT
1	26.793	18.5472	WT
1	22.0212	25.577	WT
1	24.4056	15.0265	WT
1	19.941	18.3366	WT
1	19.0899	39.8538	WT
1	21.4329	39.1699	WT
1	28.2764	31.4859	WT
1	31.697	27.1848	WT
1	14.6458	14.7541	WT
1	21.0547	9.83615	WT
1	24.2365	37.1178	WT
1	38.3289	33.6259	WT
1	25.6581	22.3157	WT
1	26.1589	22.4851	WT
1	32.3404	24.366	WT
1	19.7862	6.56209	WT
1	30.9474	30.5489	WT
1	20.3087	25.9546	WT
1	26.3948	14.5573	WT
1	16.9192	18.6974	WT
1	26.0272	27.0573	WT
1	28.3342	20.3141	WT
1	28.0859	13.9487	WT
1	17.6828	37.6957	WT
1	33.9159	34.5495	WT
1	40.0833	27.202	WT
1	9.66854	4.49202	WT
1	22.9733	13.1439	WT
1	18.9996	20.0496	WT
1	28.9671	32.3897	WT
1	21.4566	31.8439	WT
1	32.1603	33.3864	WT
1	30.8858	37.0683	WT
1	20.7377	36.9396	WT
1	22.9902	20.6425	WT
1	20.3478	14.0335	WT
1	27.2255	14.2011	WT
1	34.7849	25.116	WT
1	22.2158	18.5444	WT
1	33.5141	30.3796	WT
1	24.2839	37.8731	WT
1	27.3514	33.4815	WT
1	19.9484	38.4016	WT
1	28.854	28.9473	WT
1	29.8578	33.0492	WT
1	33.5757	27.404	WT
1	37.6607	30.1243	WT
1	34.8819	29.0981	WT
1	31.2511	13.8845	WT
1	18.6185	23.6692	WT
1	41.0672	29.5941	WT
1	23.8415	7.04453	WT
1	28.8354	12.6523	WT
1	18.0196	16.8438	WT
1	14.9777	12.153	WT
1	33.4735	18.5259	WT
1	24.0242	18.3723	WT
1	23.0908	26.2275	WT
1	26.663	34.3581	WT
1	24.3178	24.9959	WT
1	36.8046	38.7539	WT
1	34.928	27.9651	WT
1	31.6079	32.6212	WT
1	22.1436	15.138	WT
1	33.0231	36.7674	WT
1	27.3056	33.9807	WT
1	26.3477	27.8469	WT
1	25.6356	38.9348	WT
1	33.9629	22.1628	WT
1	30.9748	34.4681	WT
1	21.4543	34.9089	WT
1	28.158	34.5729	WT
1	24.3212	7.7232	WT
1	17.7308	39.4214	WT
1	22.2756	9.08492	WT
1	30.1471	13.3431	WT
1	37.7056	40.9221	WT
1	28.4653	17.9968	WT
1	33.3809	35.6071	WT
1	32.8348	34.9922	WT
1	22.3078	18.2263	WT
1	36.6074	29.3352	WT
1	25.2899	30.6408	WT
1	33.8536	35.1879	WT
1	32.0994	16.7454	WT
1	24.7347	29.7311	WT
1	33.9598	29.8385	WT
1	21.6475	12.3854	WT
1	14.8738	20.0233	WT
1	19.4028	8.71521	WT
1	32.7165	37.305	WT
1	21.7501	16.4045	WT
1	24.9723	18.7178	WT
1	27.1394	32.6173	WT
1	39.6601	44.0772	WT
1	35.0987	30.8341	WT
1	30.539	26.5066	WT
1	30.8293	19.935	WT
1	27.2006	29.8991	WT
1	25.8927	42.0655	WT
1	23.0553	6.01398	WT
1	28.6331	24.1061	WT
1	23.584	26.426	WT
1	17.2797	6.10574	WT
1	18.4968	38.9678	WT
1	17.0707	7.98824	WT
1	28.9962	34.2774	WT
1	34.8904	24.1743	WT
1	20.7354	7.92505	WT
1	8.24239	5.08373	WT
1	37.9134	34.5413	WT
1	32.9222	33.9525	WT
1	30.1722	34.6994	WT
1	27.7119	13.6382	WT
1	15.2012	17.7696	WT
1	22.3334	14.0133	WT
1	24.4923	20.8634	WT
1	31.3203	15.244	WT
1	31.4492	36.7336	WT
1	23.3724	32.3768	WT
1	23.8156	18.5969	WT
1	26.1675	16.8402	WT
1	23.9423	18.5564	WT
1	28.0019	11.9915	WT
1	24.3312	23.6287	WT
1	34.3389	25.3991	WT
1	30.0585	35.2686	WT
1	22.1777	17.6329	WT
1	19.9222	12.7476	WT
1	21.6406	38.0173	WT
1	31.0623	33.5942	WT
1	30.4429	35.7228	WT
1	15.549	17.9597	WT
1	29.074	23.554	WT
1	3.00698	4.74003	WT
1	10.0185	6.85316	WT
1	24.4749	20.6602	WT
1	25.7551	28.1821	WT
1	25.4159	26.5051	WT
1	28.9926	29.1305	WT
1	24.014	22.8206	WT
1	26.3552	25.6896	WT
1	38.253	32.1801	WT
1	32.0116	22.3743	WT
1	25.186	30.8182	WT
[truncated: 103,001 more rows]

## Sheet: Figure 4B
residue	cons	glyc	alpha
1225	0.4	no glyc	0.25
1226	0.371429	no glyc	0.25
1227	0.657143	no glyc	0.25
1228	0.342857	no glyc	0.25
1229	0.514286	no glyc	0.25
1230	0.428571	no glyc	0.25
1231	0.285714	no glyc	0.25
1232	0.542857	no glyc	0.25
1233	0.2	no glyc	0.25
1234	0.885714	no glyc	0.25
1235	0.4	no glyc	0.25
1236	0.6	no glyc	0.25
1237	0.228571	no glyc	0.25
1238	0.485714	no glyc	0.25
1239	0.485714	no glyc	0.25
1240	0.228571	no glyc	0.25
1241	0.314286	no glyc	0.25
1242	0.942857	glycan	1
1243	0.257143	no glyc	0.25
1244	0.857143	no glyc	0.25
1245	0.285714	no glyc	0.25
1246	0.885714	no glyc	0.25
1247	0.742857	glycan	1
1248	0.771429	no glyc	0.25
1249	0.457143	no glyc	0.25
1250	0.171429	no glyc	0.25
1251	0.942857	no glyc	0.25
1252	0.657143	no glyc	0.25
1253	0.428571	no glyc	0.25
1254	0.428571	no glyc	0.25
1255	0.542857	no glyc	0.25
1256	0.428571	no glyc	0.25
1257	0.428571	no glyc	0.25
1258	0.428571	no glyc	0.25
1259	0.428571	no glyc	0.25
1260	0.457143	no glyc	0.25
1261	0.457143	no glyc	0.25
1262	0.514286	no glyc	0.25
1263	0.457143	no glyc	0.25
1264	0.457143	no glyc	0.25
1265	0.457143	no glyc	0.25
1266	0.457143	no glyc	0.25
1267	0.2	no glyc	0.25
1268	0.285714	no glyc	0.25
1269	0.771429	no glyc	0.25
1270	0.457143	no glyc	0.25
1271	0.342857	no glyc	0.25
1272	0.257143	no glyc	0.25
1273	0.742857	no glyc	0.25
1274	0.4	no glyc	0.25
1275	0.542857	no glyc	0.25
1276	0.657143	no glyc	0.25
1277	0.971429	glycan	1
1278	0.342857	no glyc	0.25
1279	0.542857	no glyc	0.25
1280	0.542857	no glyc	0.25
1281	0.542857	no glyc	0.25
1282	0.657143	no glyc	0.25
1283	0.971429	no glyc	0.25
1284	0.485714	no glyc	0.25
1285	0.514286	no glyc	0.25
1286	0.8	no glyc	0.25
1287	0.6	no glyc	0.25
1288	0.485714	no glyc	0.25
1289	0.428571	no glyc	0.25
1290	0.828571	no glyc	0.25
1291	0.485714	no glyc	0.25
1292	0.942857	no glyc	0.25
1293	0.428571	no glyc	0.25
1294	1	no glyc	0.25
1295	1	no glyc	0.25
1296	0.971429	no glyc	0.25
1297	1	no glyc	0.25

## Sheet: Figure 4C
angle	source	SASA	residue	angleBin
9.08419	DD	0	1216	(0,30]
8.33313	DD	0	1216	(0,30]
19.1025	DD	0	1216	(0,30]
16.1127	DD	0	1216	(0,30]
13.9608	DD	0	1216	(0,30]
17.8485	DD	0	1216	(0,30]
15.7849	DD	0	1216	(0,30]
20.239	DD	0	1216	(0,30]
25.9787	DD	0	1216	(0,30]
23.9134	DD	0	1216	(0,30]
17.462	DD	0	1216	(0,30]
26.9525	DD	0	1216	(0,30]
33.7018	DD	0	1216	(30,60]
34.9446	DD	0	1216	(30,60]
32.1434	DD	0	1216	(30,60]
35.7818	DD	0	1216	(30,60]
40.0018	DD	0	1216	(30,60]
40.1013	DD	0	1216	(30,60]
46.0411	DD	0	1216	(30,60]
46.8943	DD	0	1216	(30,60]
21.5014	DD	0	1216	(0,30]
21.7377	DD	0	1216	(0,30]
22.6023	DD	0	1216	(0,30]
22.467	DD	0	1216	(0,30]
17.3797	DD	0	1216	(0,30]
19.4106	DD	0	1216	(0,30]
21.9495	DD	0	1216	(0,30]
15.126	DD	0	1216	(0,30]
12.5749	DD	0	1216	(0,30]
19.1428	DD	0	1216	(0,30]
9.08419	DD	0	1217	(0,30]
8.33313	DD	0	1217	(0,30]
19.1025	DD	0	1217	(0,30]
16.1127	DD	0	1217	(0,30]
13.9608	DD	0	1217	(0,30]
17.8485	DD	0	1217	(0,30]
15.7849	DD	0	1217	(0,30]
20.239	DD	0	1217	(0,30]
25.9787	DD	0	1217	(0,30]
23.9134	DD	0	1217	(0,30]
17.462	DD	0	1217	(0,30]
26.9525	DD	0	1217	(0,30]
33.7018	DD	0	1217	(30,60]
34.9446	DD	0	1217	(30,60]
32.1434	DD	0	1217	(30,60]
35.7818	DD	0	1217	(30,60]
40.0018	DD	0	1217	(30,60]
40.1013	DD	0	1217	(30,60]
46.0411	DD	0	1217	(30,60]
46.8943	DD	0	1217	(30,60]
21.5014	DD	0	1217	(0,30]
21.7377	DD	0	1217	(0,30]
22.6023	DD	0	1217	(0,30]
22.467	DD	0	1217	(0,30]
17.3797	DD	0	1217	(0,30]
19.4106	DD	0	1217	(0,30]
21.9495	DD	0	1217	(0,30]
15.126	DD	0	1217	(0,30]
12.5749	DD	0	1217	(0,30]
19.1428	DD	0	1217	(0,30]
9.08419	DD	0	1218	(0,30]
8.33313	DD	0	1218	(0,30]
19.1025	DD	0	1218	(0,30]
16.1127	DD	0	1218	(0,30]
13.9608	DD	11.0835	1218	(0,30]
17.8485	DD	0	1218	(0,30]
15.7849	DD	0	1218	(0,30]
20.239	DD	0	1218	(0,30]
25.9787	DD	0	1218	(0,30]
23.9134	DD	22.1671	1218	(0,30]
17.462	DD	0	1218	(0,30]
26.9525	DD	0	1218	(0,30]
33.7018	DD	0	1218	(30,60]
34.9446	DD	0	1218	(30,60]
32.1434	DD	0	1218	(30,60]
35.7818	DD	0	1218	(30,60]
40.0018	DD	0	1218	(30,60]
40.1013	DD	0	1218	(30,60]
46.0411	DD	0	1218	(30,60]
46.8943	DD	0	1218	(30,60]
21.5014	DD	0	1218	(0,30]
21.7377	DD	0	1218	(0,30]
22.6023	DD	0	1218	(0,30]
22.467	DD	0	1218	(0,30]
17.3797	DD	0	1218	(0,30]
19.4106	DD	0	1218	(0,30]
21.9495	DD	0	1218	(0,30]
15.126	DD	0	1218	(0,30]
12.5749	DD	11.0835	1218	(0,30]
19.1428	DD	0	1218	(0,30]
9.08419	DD	0	1219	(0,30]
8.33313	DD	764.764	1219	(0,30]
19.1025	DD	576.344	1219	(0,30]
16.1127	DD	277.088	1219	(0,30]
13.9608	DD	221.671	1219	(0,30]
17.8485	DD	299.256	1219	(0,30]
15.7849	DD	465.509	1219	(0,30]
20.239	DD	144.086	1219	(0,30]
25.9787	DD	332.506	1219	(0,30]
23.9134	DD	188.42	1219	(0,30]
17.462	DD	0	1219	(0,30]
26.9525	DD	210.587	1219	(0,30]
33.7018	DD	576.344	1219	(30,60]
34.9446	DD	155.17	1219	(30,60]
32.1434	DD	333.359	1219	(30,60]
35.7818	DD	88.6683	1219	(30,60]
40.0018	DD	432.258	1219	(30,60]
40.1013	DD	343.59	1219	(30,60]
46.0411	DD	343.59	1219	(30,60]
46.8943	DD	775.848	1219	(30,60]
21.5014	DD	133.002	1219	(0,30]
21.7377	DD	166.253	1219	(0,30]
22.6023	DD	11.0835	1219	(0,30]
22.467	DD	199.504	1219	(0,30]
17.3797	DD	199.504	1219	(0,30]
19.4106	DD	354.673	1219	(0,30]
21.9495	DD	221.671	1219	(0,30]
15.126	DD	155.17	1219	(0,30]
12.5749	DD	587.428	1219	(0,30]
19.1428	DD	99.7518	1219	(0,30]
9.08419	DD	0	1220	(0,30]
8.33313	DD	0	1220	(0,30]
19.1025	DD	0	1220	(0,30]
16.1127	DD	0	1220	(0,30]
13.9608	DD	0	1220	(0,30]
17.8485	DD	0	1220	(0,30]
15.7849	DD	0	1220	(0,30]
20.239	DD	0	1220	(0,30]
25.9787	DD	0	1220	(0,30]
23.9134	DD	0	1220	(0,30]
17.462	DD	0	1220	(0,30]
26.9525	DD	0	1220	(0,30]
33.7018	DD	0	1220	(30,60]
34.9446	DD	0	1220	(30,60]
32.1434	DD	0	1220	(30,60]
35.7818	DD	0	1220	(30,60]
40.0018	DD	0	1220	(30,60]
40.1013	DD	0	1220	(30,60]
46.0411	DD	0	1220	(30,60]
46.8943	DD	0	1220	(30,60]
21.5014	DD	0	1220	(0,30]
21.7377	DD	0	1220	(0,30]
22.6023	DD	0	1220	(0,30]
22.467	DD	0	1220	(0,30]
17.3797	DD	0	1220	(0,30]
19.4106	DD	0	1220	(0,30]
21.9495	DD	0	1220	(0,30]
15.126	DD	0	1220	(0,30]
12.5749	DD	0	1220	(0,30]
19.1428	DD	0	1220	(0,30]
9.08419	DD	0	1221	(0,30]
8.33313	DD	0	1221	(0,30]
19.1025	DD	0	1221	(0,30]
16.1127	DD	0	1221	(0,30]
13.9608	DD	0	1221	(0,30]
17.8485	DD	0	1221	(0,30]
15.7849	DD	0	1221	(0,30]
20.239	DD	0	1221	(0,30]
25.9787	DD	0	1221	(0,30]
23.9134	DD	0	1221	(0,30]
17.462	DD	0	1221	(0,30]
26.9525	DD	0	1221	(0,30]
33.7018	DD	0	1221	(30,60]
34.9446	DD	0	1221	(30,60]
32.1434	DD	0	1221	(30,60]
35.7818	DD	0	1221	(30,60]
40.0018	DD	0	1221	(30,60]
40.1013	DD	0	1221	(30,60]
46.0411	DD	0	1221	(30,60]
46.8943	DD	0	1221	(30,60]
21.5014	DD	0	1221	(0,30]
21.7377	DD	0	1221	(0,30]
22.6023	DD	0	1221	(0,30]
22.467	DD	0	1221	(0,30]
17.3797	DD	0	1221	(0,30]
19.4106	DD	0	1221	(0,30]
21.9495	DD	0	1221	(0,30]
15.126	DD	0	1221	(0,30]
12.5749	DD	0	1221	(0,30]
19.1428	DD	0	1221	(0,30]
9.08419	DD	0	1222	(0,30]
8.33313	DD	33.2506	1222	(0,30]
19.1025	DD	0	1222	(0,30]
16.1127	DD	0	1222	(0,30]
13.9608	DD	0	1222	(0,30]
17.8485	DD	144.086	1222	(0,30]
15.7849	DD	199.504	1222	(0,30]
20.239	DD	211.544	1222	(0,30]
25.9787	DD	55.4177	1222	(0,30]
23.9134	DD	77.5848	1222	(0,30]
17.462	DD	254.921	1222	(0,30]
26.9525	DD	168.811	1222	(0,30]
33.7018	DD	399.007	1222	(30,60]
34.9446	DD	310.765	1222	(30,60]
32.1434	DD	22.1671	1222	(30,60]
35.7818	DD	203.554	1222	(30,60]
40.0018	DD	0	1222	(30,60]
40.1013	DD	0	1222	(30,60]
46.0411	DD	121.919	1222	(30,60]
46.8943	DD	22.8049	1222	(30,60]
21.5014	DD	133.002	1222	(0,30]
21.7377	DD	55.4177	1222	(0,30]
22.6023	DD	168.805	1222	(0,30]
22.467	DD	55.4177	1222	(0,30]
17.3797	DD	121.919	1222	(0,30]
19.4106	DD	0	1222	(0,30]
21.9495	DD	181.164	1222	(0,30]
15.126	DD	213.572	1222	(0,30]
12.5749	DD	56.6934	1222	(0,30]
19.1428	DD	33.5695	1222	(0,30]
9.08419	DD	0	1223	(0,30]
8.33313	DD	102.622	1223	(0,30]
19.1025	DD	11.4025	1223	(0,30]
16.1127	DD	102.622	1223	(0,30]
13.9608	DD	22.8049	1223	(0,30]
17.8485	DD	193.842	1223	(0,30]
15.7849	DD	159.635	1223	(0,30]
20.239	DD	34.2074	1223	(0,30]
25.9787	DD	114.025	1223	(0,30]
23.9134	DD	114.025	1223	(0,30]
17.462	DD	125.427	1223	(0,30]
26.9525	DD	0	1223	(0,30]
33.7018	DD	0	1223	(30,60]
34.9446	DD	0	1223	(30,60]
32.1434	DD	0	1223	(30,60]
35.7818	DD	0	1223	(30,60]
40.0018	DD	125.427	1223	(30,60]
40.1013	DD	22.8049	1223	(30,60]
46.0411	DD	125.427	1223	(30,60]
46.8943	DD	11.4025	1223	(30,60]
21.5014	DD	0	1223	(0,30]
21.7377	DD	101.665	1223	(0,30]
22.6023	DD	0	1223	(0,30]
22.467	DD	0	1223	(0,30]
17.3797	DD	34.2074	1223	(0,30]
19.4106	DD	0	1223	(0,30]
21.9495	DD	11.4025	1223	(0,30]
15.126	DD	171.037	1223	(0,30]
12.5749	DD	0	1223	(0,30]
19.1428	DD	0	1223	(0,30]
9.08419	DD	0	1224	(0,30]
8.33313	DD	0	1224	(0,30]
19.1025	DD	0	1224	(0,30]
16.1127	DD	0	1224	(0,30]
13.9608	DD	0	1224	(0,30]
17.8485	DD	0	1224	(0,30]
15.7849	DD	0	1224	(0,30]
20.239	DD	0	1224	(0,30]
25.9787	DD	0	1224	(0,30]
23.9134	DD	0	1224	(0,30]
17.462	DD	0	1224	(0,30]
26.9525	DD	0	1224	(0,30]
33.7018	DD	0	1224	(30,60]
34.9446	DD	0	1224	(30,60]
32.1434	DD	0	1224	(30,60]
35.7818	DD	0	1224	(30,60]
40.0018	DD	0	1224	(30,60]
40.1013	DD	0	1224	(30,60]
46.0411	DD	0	1224	(30,60]
46.8943	DD	0	1224	(30,60]
21.5014	DD	0	1224	(0,30]
21.7377	DD	0	1224	(0,30]
22.6023	DD	0	1224	(0,30]
22.467	DD	0	1224	(0,30]
17.3797	DD	0	1224	(0,30]
19.4106	DD	0	1224	(0,30]
21.9495	DD	0	1224	(0,30]
15.126	DD	0	1224	(0,30]
12.5749	DD	0	1224	(0,30]
19.1428	DD	0	1224	(0,30]
9.08419	DD	0	1225	(0,30]
8.33313	DD	0	1225	(0,30]
19.1025	DD	22.1671	1225	(0,30]
16.1127	DD	0	1225	(0,30]
13.9608	DD	0	1225	(0,30]
17.8485	DD	0	1225	(0,30]
15.7849	DD	0	1225	(0,30]
20.239	DD	0	1225	(0,30]
25.9787	DD	0	1225	(0,30]
23.9134	DD	0	1225	(0,30]
17.462	DD	0	1225	(0,30]
26.9525	DD	0	1225	(0,30]
33.7018	DD	0	1225	(30,60]
34.9446	DD	0	1225	(30,60]
32.1434	DD	0	1225	(30,60]
35.7818	DD	0	1225	(30,60]
40.0018	DD	0	1225	(30,60]
40.1013	DD	0	1225	(30,60]
46.0411	DD	0	1225	(30,60]
46.8943	DD	0	1225	(30,60]
21.5014	DD	0	1225	(0,30]
21.7377	DD	0	1225	(0,30]
22.6023	DD	0	1225	(0,30]
22.467	DD	0	1225	(0,30]
17.3797	DD	0	1225	(0,30]
19.4106	DD	0	1225	(0,30]
21.9495	DD	0	1225	(0,30]
15.126	DD	0	1225	(0,30]
12.5749	DD	0	1225	(0,30]
19.1428	DD	0	1225	(0,30]
9.08419	DD	496.394	1226	(0,30]
8.33313	DD	344.442	1226	(0,30]
19.1025	DD	658.293	1226	(0,30]
16.1127	DD	448.457	1226	(0,30]
13.9608	DD	334.739	1226	(0,30]
17.8485	DD	667.778	1226	(0,30]
15.7849	DD	432.258	1226	(0,30]
20.239	DD	232.754	1226	(0,30]
25.9787	DD	213.78	1226	(0,30]
23.9134	DD	470.197	1226	(0,30]
17.462	DD	469.557	1226	(0,30]
26.9525	DD	557.161	1226	(0,30]
33.7018	DD	334.211	1226	(30,60]
34.9446	DD	543.412	1226	(30,60]
32.1434	DD	487.676	1226	(30,60]
35.7818	DD	285.062	1226	(30,60]
40.0018	DD	259.282	1226	(30,60]
40.1013	DD	250.217	1226	(30,60]
46.0411	DD	0	1226	(30,60]
46.8943	DD	144.086	1226	(30,60]
21.5014	DD	179.042	1226	(0,30]
21.7377	DD	563.107	1226	(0,30]
22.6023	DD	123.621	1226	(0,30]
22.467	DD	731.94	1226	(0,30]
17.3797	DD	650.181	1226	(0,30]
19.4106	DD	664.478	1226	(0,30]
21.9495	DD	598.937	1226	(0,30]
15.126	DD	611.3	1226	(0,30]
12.5749	DD	721.709	1226	(0,30]
19.1428	DD	993.54	1226	(0,30]
9.08419	DD	122.345	1227	(0,30]
8.33313	DD	0	1227	(0,30]
19.1025	DD	55.4177	1227	(0,30]
16.1127	DD	44.3342	1227	(0,30]
13.9608	DD	0	1227	(0,30]
17.8485	DD	0	1227	(0,30]
15.7849	DD	0	1227	(0,30]
20.239	DD	0	1227	(0,30]
25.9787	DD	11.0835	1227	(0,30]
23.9134	DD	0	1227	(0,30]
17.462	DD	44.3342	1227	(0,30]
26.9525	DD	79.8173	1227	(0,30]
33.7018	DD	0	1227	(30,60]
34.9446	DD	0	1227	(30,60]
32.1434	DD	11.0835	1227	(30,60]
35.7818	DD	0	1227	(30,60]
40.0018	DD	0	1227	(30,60]
40.1013	DD	11.0835	1227	(30,60]
46.0411	DD	11.0835	1227	(30,60]
46.8943	DD	155.17	1227	(30,60]
21.5014	DD	0	1227	(0,30]
21.7377	DD	121.919	1227	(0,30]
22.6023	DD	0	1227	(0,30]
22.467	DD	0	1227	(0,30]
17.3797	DD	0	1227	(0,30]
19.4106	DD	0	1227	(0,30]
21.9495	DD	0	1227	(0,30]
15.126	DD	11.0835	1227	(0,30]
12.5749	DD	0	1227	(0,30]
19.1428	DD	22.486	1227	(0,30]
9.08419	DD	0	1228	(0,30]
8.33313	DD	0	1228	(0,30]
19.1025	DD	0	1228	(0,30]
16.1127	DD	0	1228	(0,30]
13.9608	DD	0	1228	(0,30]
17.8485	DD	0	1228	(0,30]
15.7849	DD	0	1228	(0,30]
20.239	DD	0	1228	(0,30]
25.9787	DD	0	1228	(0,30]
23.9134	DD	0	1228	(0,30]
17.462	DD	0	1228	(0,30]
26.9525	DD	0	1228	(0,30]
33.7018	DD	0	1228	(30,60]
34.9446	DD	0	1228	(30,60]
32.1434	DD	0	1228	(30,60]
35.7818	DD	0	1228	(30,60]
40.0018	DD	0	1228	(30,60]
40.1013	DD	0	1228	(30,60]
46.0411	DD	0	1228	(30,60]
46.8943	DD	0	1228	(30,60]
21.5014	DD	0	1228	(0,30]
21.7377	DD	0	1228	(0,30]
22.6023	DD	0	1228	(0,30]
22.467	DD	0	1228	(0,30]
17.3797	DD	0	1228	(0,30]
19.4106	DD	0	1228	(0,30]
21.9495	DD	0	1228	(0,30]
15.126	DD	0	1228	(0,30]
12.5749	DD	0	1228	(0,30]
19.1428	DD	0	1228	(0,30]
9.08419	DD	0	1229	(0,30]
8.33313	DD	0	1229	(0,30]
19.1025	DD	0	1229	(0,30]
16.1127	DD	11.0835	1229	(0,30]
13.9608	DD	11.0835	1229	(0,30]
17.8485	DD	0	1229	(0,30]
15.7849	DD	88.6683	1229	(0,30]
20.239	DD	177.337	1229	(0,30]
25.9787	DD	0	1229	(0,30]
23.9134	DD	0	1229	(0,30]
17.462	DD	0	1229	(0,30]
26.9525	DD	0	1229	(0,30]
33.7018	DD	0	1229	(30,60]
34.9446	DD	0	1229	(30,60]
32.1434	DD	0	1229	(30,60]
35.7818	DD	0	1229	(30,60]
40.0018	DD	0	1229	(30,60]
40.1013	DD	0	1229	(30,60]
46.0411	DD	0	1229	(30,60]
46.8943	DD	0	1229	(30,60]
21.5014	DD	0	1229	(0,30]
21.7377	DD	0	1229	(0,30]
22.6023	DD	0	1229	(0,30]
22.467	DD	0	1229	(0,30]
17.3797	DD	0	1229	(0,30]
19.4106	DD	0	1229	(0,30]
21.9495	DD	0	1229	(0,30]
15.126	DD	0	1229	(0,30]
12.5749	DD	0	1229	(0,30]
19.1428	DD	0	1229	(0,30]
9.08419	DD	997.518	1230	(0,30]
8.33313	DD	920.36	1230	(0,30]
19.1025	DD	942.101	1230	(0,30]
16.1127	DD	964.268	1230	(0,30]
13.9608	DD	943.806	1230	(0,30]
17.8485	DD	1153.97	1230	(0,30]
15.7849	DD	1364.13	1230	(0,30]
20.239	DD	1529.53	1230	(0,30]
25.9787	DD	1119.86	1230	(0,30]
23.9134	DD	1174.86	1230	(0,30]
17.462	DD	543.093	1230	(0,30]
26.9525	DD	421.174	1230	(0,30]
33.7018	DD	965.544	1230	(30,60]
34.9446	DD	1452.9	1230	(30,60]
32.1434	DD	454.425	1230	(30,60]
35.7818	DD	454.425	1230	(30,60]
40.0018	DD	877.832	1230	(30,60]
40.1013	DD	1197.02	1230	(30,60]
46.0411	DD	709.346	1230	(30,60]
46.8943	DD	742.597	1230	(30,60]
21.5014	DD	653.929	1230	(0,30]
21.7377	DD	1152.69	1230	(0,30]
22.6023	DD	1828.78	1230	(0,30]
22.467	DD	1363.28	1230	(0,30]
17.3797	DD	1751.2	1230	(0,30]
19.4106	DD	2006.55	1230	(0,30]
21.9495	DD	1440.86	1230	(0,30]
15.126	DD	1651.45	1230	(0,30]
12.5749	DD	1208.11	1230	(0,30]
19.1428	DD	1950.7	1230	(0,30]
9.08419	DD	88.6683	1231	(0,30]
8.33313	DD	332.825	1231	(0,30]
19.1025	DD	34.2074	1231	(0,30]
16.1127	DD	22.8049	1231	(0,30]
13.9608	DD	125.427	1231	(0,30]
17.8485	DD	34.2074	1231	(0,30]
15.7849	DD	68.4148	1231	(0,30]
20.239	DD	22.8049	1231	(0,30]
25.9787	DD	0	1231	(0,30]
23.9134	DD	0	1231	(0,30]
17.462	DD	0	1231	(0,30]
26.9525	DD	159.531	1231	(0,30]
33.7018	DD	0	1231	(30,60]
34.9446	DD	0	1231	(30,60]
32.1434	DD	57.0124	1231	(30,60]
35.7818	DD	788.526	1231	(30,60]
40.0018	DD	266.005	1231	(30,60]
40.1013	DD	188.42	1231	(30,60]
46.0411	DD	11.4025	1231	(30,60]
46.8943	DD	91.2198	1231	(30,60]
21.5014	DD	692.075	1231	(0,30]
21.7377	DD	877.392	1231	(0,30]
22.6023	DD	177.337	1231	(0,30]
22.467	DD	354.673	1231	(0,30]
17.3797	DD	156.238	1231	(0,30]
19.4106	DD	55.4177	1231	(0,30]
21.9495	DD	201.959	1231	(0,30]
15.126	DD	189.696	1231	(0,30]
12.5749	DD	760.059	1231	(0,30]
19.1428	DD	0	1231	(0,30]
9.08419	DD	22.1671	1232	(0,30]
8.33313	DD	0	1232	(0,30]
19.1025	DD	254.921	1232	(0,30]
16.1127	DD	0	1232	(0,30]
13.9608	DD	55.4177	1232	(0,30]
17.8485	DD	0	1232	(0,30]
15.7849	DD	66.5012	1232	(0,30]
20.239	DD	77.5848	1232	(0,30]
25.9787	DD	0	1232	(0,30]
23.9134	DD	0	1232	(0,30]
17.462	DD	11.0835	1232	(0,30]
26.9525	DD	88.6683	1232	(0,30]
33.7018	DD	121.919	1232	(30,60]
34.9446	DD	11.0835	1232	(30,60]
32.1434	DD	332.506	1232	(30,60]
35.7818	DD	354.673	1232	(30,60]
40.0018	DD	0	1232	(30,60]
40.1013	DD	55.4177	1232	(30,60]
46.0411	DD	166.253	1232	(30,60]
46.8943	DD	498.759	1232	(30,60]
21.5014	DD	434.928	1232	(0,30]
21.7377	DD	121.919	1232	(0,30]
22.6023	DD	399.007	1232	(0,30]
22.467	DD	188.42	1232	(0,30]
17.3797	DD	0	1232	(0,30]
19.4106	DD	66.5012	1232	(0,30]
21.9495	DD	77.5848	1232	(0,30]
15.126	DD	22.1671	1232	(0,30]
12.5749	DD	144.086	1232	(0,30]
19.1428	DD	55.4177	1232	(0,30]
9.08419	DD	775.848	1233	(0,30]
8.33313	DD	1020.11	1233	(0,30]
19.1025	DD	942.101	1233	(0,30]
16.1127	DD	1242.21	1233	(0,30]
13.9608	DD	842.349	1233	(0,30]
17.8485	DD	676.096	1233	(0,30]
15.7849	DD	620.678	1233	(0,30]
20.239	DD	920.36	1233	(0,30]
25.9787	DD	931.017	1233	(0,30]
23.9134	DD	1119.44	1233	(0,30]
17.462	DD	986.435	1233	(0,30]
26.9525	DD	786.931	1233	(0,30]
33.7018	DD	399.007	1233	(30,60]
34.9446	DD	221.671	1233	(30,60]
32.1434	DD	2073.05	1233	(30,60]
35.7818	DD	764.764	1233	(30,60]
40.0018	DD	875.6	1233	(30,60]
40.1013	DD	1208.11	1233	(30,60]
46.0411	DD	2094.79	1233	(30,60]
46.8943	DD	2195.39	1233	(30,60]
21.5014	DD	321.849	1233	(0,30]
21.7377	DD	55.4177	1233	(0,30]
22.6023	DD	343.59	1233	(0,30]
22.467	DD	466.361	1233	(0,30]
17.3797	DD	199.504	1233	(0,30]
19.4106	DD	243.838	1233	(0,30]
21.9495	DD	299.682	1233	(0,30]
15.126	DD	155.17	1233	(0,30]
12.5749	DD	33.2506	1233	(0,30]
19.1428	DD	354.673	1233	(0,30]
9.08419	DD	0	1234	(0,30]
8.33313	DD	0	1234	(0,30]
19.1025	DD	0	1234	(0,30]
16.1127	DD	11.0835	1234	(0,30]
13.9608	DD	77.5848	1234	(0,30]
17.8485	DD	11.0835	1234	(0,30]
15.7849	DD	66.5012	1234	(0,30]
20.239	DD	77.5848	1234	(0,30]
25.9787	DD	133.002	1234	(0,30]
23.9134	DD	321.423	1234	(0,30]
17.462	DD	0	1234	(0,30]
26.9525	DD	0	1234	(0,30]
33.7018	DD	0	1234	(30,60]
34.9446	DD	0	1234	(30,60]
32.1434	DD	11.0835	1234	(30,60]
35.7818	DD	0	1234	(30,60]
40.0018	DD	0	1234	(30,60]
40.1013	DD	0	1234	(30,60]
46.0411	DD	110.835	1234	(30,60]
46.8943	DD	133.002	1234	(30,60]
21.5014	DD	0	1234	(0,30]
21.7377	DD	0	1234	(0,30]
22.6023	DD	0	1234	(0,30]
22.467	DD	11.0835	1234	(0,30]
17.3797	DD	0	1234	(0,30]
19.4106	DD	0	1234	(0,30]
21.9495	DD	11.0835	1234	(0,30]
15.126	DD	0	1234	(0,30]
12.5749	DD	0	1234	(0,30]
19.1428	DD	11.0835	1234	(0,30]
9.08419	DD	388.35	1235	(0,30]
8.33313	DD	0	1235	(0,30]
19.1025	DD	44.3342	1235	(0,30]
16.1127	DD	576.77	1235	(0,30]
13.9608	DD	532.01	1235	(0,30]
17.8485	DD	454.744	1235	(0,30]
15.7849	DD	588.28	1235	(0,30]
20.239	DD	377.693	1235	(0,30]
25.9787	DD	643.164	1235	(0,30]
23.9134	DD	430.65	1235	(0,30]
17.462	DD	200.356	1235	(0,30]
26.9525	DD	0	1235	(0,30]
33.7018	DD	0	1235	(30,60]
34.9446	DD	11.0835	1235	(30,60]
32.1434	DD	144.512	1235	(30,60]
35.7818	DD	382.581	1235	(30,60]
40.0018	DD	22.1671	1235	(30,60]
40.1013	DD	0	1235	(30,60]
46.0411	DD	210.587	1235	(30,60]
46.8943	DD	188.42	1235	(30,60]
21.5014	DD	380.03	1235	(0,30]
21.7377	DD	22.1671	1235	(0,30]
22.6023	DD	0	1235	(0,30]
22.467	DD	111.792	1235	(0,30]
17.3797	DD	433.963	1235	(0,30]
19.4106	DD	271.017	1235	(0,30]
21.9495	DD	279.858	1235	(0,30]
15.126	DD	233.499	1235	(0,30]
12.5749	DD	578.577	1235	(0,30]
19.1428	DD	135.873	1235	(0,30]
9.08419	DD	898.433	1236	(0,30]
8.33313	DD	961.729	1236	(0,30]
19.1025	DD	33.2506	1236	(0,30]
16.1127	DD	243.838	1236	(0,30]
13.9608	DD	277.088	1236	(0,30]
17.8485	DD	177.337	1236	(0,30]
15.7849	DD	367.893	1236	(0,30]
20.239	DD	232.754	1236	(0,30]
25.9787	DD	99.7519	1236	(0,30]
23.9134	DD	33.2506	1236	(0,30]
17.462	DD	1504.82	1236	(0,30]
26.9525	DD	0	1236	(0,30]
33.7018	DD	0	1236	(30,60]
34.9446	DD	0	1236	(30,60]
32.1434	DD	11.0835	1236	(30,60]
35.7818	DD	343.59	1236	(30,60]
40.0018	DD	0	1236	(30,60]
40.1013	DD	0	1236	(30,60]
46.0411	DD	55.4177	1236	(30,60]
46.8943	DD	188.42	1236	(30,60]
21.5014	DD	99.7519	1236	(0,30]
21.7377	DD	836.072	1236	(0,30]
22.6023	DD	688.38	1236	(0,30]
22.467	DD	33.2506	1236	(0,30]
17.3797	DD	44.3342	1236	(0,30]
19.4106	DD	33.2506	1236	(0,30]
21.9495	DD	55.4177	1236	(0,30]
15.126	DD	77.5848	1236	(0,30]
12.5749	DD	22.1671	1236	(0,30]
19.1428	DD	0	1236	(0,30]
9.08419	DD	156.764	1237	(0,30]
8.33313	DD	521.962	1237	(0,30]
19.1025	DD	1128.84	1237	(0,30]
16.1127	DD	437.999	1237	(0,30]
13.9608	DD	693.637	1237	(0,30]
17.8485	DD	569.167	1237	(0,30]
15.7849	DD	512.792	1237	(0,30]
20.239	DD	615.734	1237	(0,30]
25.9787	DD	692.043	1237	(0,30]
23.9134	DD	512.473	1237	(0,30]
17.462	DD	832.38	1237	(0,30]
26.9525	DD	558.721	1237	(0,30]
33.7018	DD	660.706	1237	(30,60]
34.9446	DD	1010.36	1237	(30,60]
32.1434	DD	353.477	1237	(30,60]
35.7818	DD	989.145	1237	(30,60]
40.0018	DD	563.426	1237	(30,60]
40.1013	DD	67.777	1237	(30,60]
46.0411	DD	724.655	1237	(30,60]
46.8943	DD	647.708	1237	(30,60]
21.5014	DD	1310.01	1237	(0,30]
21.7377	DD	547.319	1237	(0,30]
22.6023	DD	566.615	1237	(0,30]
22.467	DD	523.557	1237	(0,30]
17.3797	DD	307.867	1237	(0,30]
19.4106	DD	319.269	1237	(0,30]
21.9495	DD	330.034	1237	(0,30]
15.126	DD	396.854	1237	(0,30]
12.5749	DD	364.879	1237	(0,30]
19.1428	DD	351.882	1237	(0,30]
9.08419	DD	754.215	1238	(0,30]
8.33313	DD	254.921	1238	(0,30]
19.1025	DD	510.911	1238	(0,30]
16.1127	DD	277.623	1238	(0,30]
13.9608	DD	621.746	1238	(0,30]
17.8485	DD	66.5012	1238	(0,30]
15.7849	DD	199.504	1238	(0,30]
20.239	DD	44.3342	1238	(0,30]
25.9787	DD	277.623	1238	(0,30]
23.9134	DD	290.308	1238	(0,30]
17.462	DD	498.759	1238	(0,30]
26.9525	DD	909.384	1238	(0,30]
33.7018	DD	1148.55	1238	(30,60]
34.9446	DD	1020.75	1238	(30,60]
32.1434	DD	1041.85	1238	(30,60]
35.7818	DD	620.678	1238	(30,60]
40.0018	DD	887.751	1238	(30,60]
40.1013	DD	1487.33	1238	(30,60]
46.0411	DD	636.034	1238	(30,60]
46.8943	DD	698.263	1238	(30,60]
21.5014	DD	532.01	1238	(0,30]
21.7377	DD	222.205	1238	(0,30]
22.6023	DD	444.41	1238	(0,30]
22.467	DD	612.265	1238	(0,30]
17.3797	DD	300.324	1238	(0,30]
19.4106	DD	399.541	1238	(0,30]
21.9495	DD	211.655	1238	(0,30]
15.126	DD	199.504	1238	(0,30]
12.5749	DD	343.59	1238	(0,30]
19.1428	DD	421.709	1238	(0,30]
31.2312	DD	0	1216	(30,60]
23.9044	DD	0	1216	(0,30]
8.23107	DD	0	1216	(0,30]
4.48655	DD	0	1216	(0,30]
13.8156	DD	0	1216	(0,30]
15.8222	DD	0	1216	(0,30]
15.5238	DD	0	1216	(0,30]
17.6106	DD	0	1216	(0,30]
17.2768	DD	0	1216	(0,30]
14.7778	DD	0	1216	(0,30]
14.6819	DD	0	1216	(0,30]
21.7635	DD	0	1216	(0,30]
12.5685	DD	0	1216	(0,30]
14.9289	DD	0	1216	(0,30]
18.2286	DD	0	1216	(0,30]
26.3644	DD	0	1216	(0,30]
16.4546	DD	0	1216	(0,30]
20.431	DD	0	1216	(0,30]
21.0405	DD	0	1216	(0,30]
9.79868	DD	0	1216	(0,30]
5.63736	DD	0	1216	(0,30]
21.0562	DD	0	1216	(0,30]
24.6155	DD	0	1216	(0,30]
20.1435	DD	0	1216	(0,30]
19.2631	DD	0	1216	(0,30]
23.2201	DD	0	1216	(0,30]
23.7611	DD	0	1216	(0,30]
24.5492	DD	0	1216	(0,30]
34.5018	DD	0	1216	(30,60]
42.5858	DD	0	1216	(30,60]
31.2312	DD	0	1217	(30,60]
23.9044	DD	0	1217	(0,30]
8.23107	DD	0	1217	(0,30]
4.48655	DD	0	1217	(0,30]
13.8156	DD	0	1217	(0,30]
15.8222	DD	0	1217	(0,30]
15.5238	DD	0	1217	(0,30]
17.6106	DD	0	1217	(0,30]
17.2768	DD	0	1217	(0,30]
14.7778	DD	0	1217	(0,30]
14.6819	DD	0	1217	(0,30]
21.7635	DD	0	1217	(0,30]
12.5685	DD	0	1217	(0,30]
14.9289	DD	0	1217	(0,30]
18.2286	DD	0	1217	(0,30]
26.3644	DD	0	1217	(0,30]
16.4546	DD	0	1217	(0,30]
20.431	DD	0	1217	(0,30]
21.0405	DD	0	1217	(0,30]
9.79868	DD	0	1217	(0,30]
5.63736	DD	0	1217	(0,30]
21.0562	DD	0	1217	(0,30]
24.6155	DD	0	1217	(0,30]
20.1435	DD	0	1217	(0,30]
19.2631	DD	0	1217	(0,30]
23.2201	DD	0	1217	(0,30]
23.7611	DD	0	1217	(0,30]
24.5492	DD	0	1217	(0,30]
34.5018	DD	0	1217	(30,60]
42.5858	DD	0	1217	(30,60]
31.2312	DD	0	1218	(30,60]
23.9044	DD	0	1218	(0,30]
8.23107	DD	0	1218	(0,30]
4.48655	DD	0	1218	(0,30]
13.8156	DD	0	1218	(0,30]
15.8222	DD	0	1218	(0,30]
15.5238	DD	0	1218	(0,30]
17.6106	DD	0	1218	(0,30]
17.2768	DD	0	1218	(0,30]
14.7778	DD	0	1218	(0,30]
14.6819	DD	0	1218	(0,30]
21.7635	DD	0	1218	(0,30]
12.5685	DD	0	1218	(0,30]
14.9289	DD	0	1218	(0,30]
18.2286	DD	0	1218	(0,30]
26.3644	DD	0	1218	(0,30]
16.4546	DD	0	1218	(0,30]
20.431	DD	0	1218	(0,30]
21.0405	DD	0	1218	(0,30]
9.79868	DD	0	1218	(0,30]
5.63736	DD	0	1218	(0,30]
21.0562	DD	0	1218	(0,30]
24.6155	DD	0	1218	(0,30]
20.1435	DD	0	1218	(0,30]
19.2631	DD	0	1218	(0,30]
23.2201	DD	0	1218	(0,30]
23.7611	DD	0	1218	(0,30]
24.5492	DD	0	1218	(0,30]
34.5018	DD	0	1218	(30,60]
42.5858	DD	0	1218	(30,60]
31.2312	DD	121.919	1219	(30,60]
23.9044	DD	88.6683	1219	(0,30]
8.23107	DD	66.5012	1219	(0,30]
4.48655	DD	0	1219	(0,30]
13.8156	DD	0	1219	(0,30]
15.8222	DD	0	1219	(0,30]
15.5238	DD	77.5848	1219	(0,30]
17.6106	DD	410.091	1219	(0,30]
17.2768	DD	155.17	1219	(0,30]
14.7778	DD	188.42	1219	(0,30]
14.6819	DD	210.587	1219	(0,30]
21.7635	DD	188.42	1219	(0,30]
12.5685	DD	221.671	1219	(0,30]
14.9289	DD	110.835	1219	(0,30]
18.2286	DD	465.509	1219	(0,30]
26.3644	DD	376.84	1219	(0,30]
16.4546	DD	620.678	1219	(0,30]
20.431	DD	277.088	1219	(0,30]
21.0405	DD	565.26	1219	(0,30]
9.79868	DD	565.687	1219	(0,30]
5.63736	DD	55.4177	1219	(0,30]
21.0562	DD	110.835	1219	(0,30]
24.6155	DD	321.423	1219	(0,30]
20.1435	DD	166.253	1219	(0,30]
19.2631	DD	199.93	1219	(0,30]
23.2201	DD	66.5012	1219	(0,30]
23.7611	DD	288.172	1219	(0,30]
24.5492	DD	166.253	1219	(0,30]
34.5018	DD	77.5848	1219	(30,60]
42.5858	DD	55.4177	1219	(30,60]
31.2312	DD	0	1220	(30,60]
23.9044	DD	0	1220	(0,30]
8.23107	DD	0	1220	(0,30]
4.48655	DD	0	1220	(0,30]
13.8156	DD	0	1220	(0,30]
15.8222	DD	0	1220	(0,30]
15.5238	DD	0	1220	(0,30]
17.6106	DD	0	1220	(0,30]
17.2768	DD	0	1220	(0,30]
14.7778	DD	0	1220	(0,30]
14.6819	DD	0	1220	(0,30]
21.7635	DD	0	1220	(0,30]
12.5685	DD	0	1220	(0,30]
14.9289	DD	0	1220	(0,30]
18.2286	DD	0	1220	(0,30]
26.3644	DD	0	1220	(0,30]
16.4546	DD	0	1220	(0,30]
20.431	DD	0	1220	(0,30]
21.0405	DD	0	1220	(0,30]
9.79868	DD	0	1220	(0,30]
5.63736	DD	0	1220	(0,30]
21.0562	DD	0	1220	(0,30]
24.6155	DD	0	1220	(0,30]
20.1435	DD	0	1220	(0,30]
19.2631	DD	0	1220	(0,30]
23.2201	DD	0	1220	(0,30]
23.7611	DD	0	1220	(0,30]
24.5492	DD	0	1220	(0,30]
34.5018	DD	0	1220	(30,60]
42.5858	DD	0	1220	(30,60]
31.2312	DD	0	1221	(30,60]
23.9044	DD	0	1221	(0,30]
8.23107	DD	0	1221	(0,30]
4.48655	DD	0	1221	(0,30]
13.8156	DD	0	1221	(0,30]
15.8222	DD	0	1221	(0,30]
15.5238	DD	0	1221	(0,30]
17.6106	DD	0	1221	(0,30]
17.2768	DD	0	1221	(0,30]
14.7778	DD	0	1221	(0,30]
14.6819	DD	0	1221	(0,30]
21.7635	DD	0	1221	(0,30]
12.5685	DD	0	1221	(0,30]
14.9289	DD	0	1221	(0,30]
18.2286	DD	0	1221	(0,30]
26.3644	DD	0	1221	(0,30]
16.4546	DD	0	1221	(0,30]
20.431	DD	0	1221	(0,30]
21.0405	DD	0	1221	(0,30]
9.79868	DD	0	1221	(0,30]
5.63736	DD	0	1221	(0,30]
21.0562	DD	0	1221	(0,30]
24.6155	DD	0	1221	(0,30]
20.1435	DD	0	1221	(0,30]
19.2631	DD	0	1221	(0,30]
23.2201	DD	0	1221	(0,30]
23.7611	DD	0	1221	(0,30]
24.5492	DD	0	1221	(0,30]
34.5018	DD	0	1221	(30,60]
42.5858	DD	0	1221	(30,60]
31.2312	DD	343.59	1222	(30,60]
23.9044	DD	288.172	1222	(0,30]
8.23107	DD	122.876	1222	(0,30]
4.48655	DD	111.792	1222	(0,30]
13.8156	DD	166.253	1222	(0,30]
15.8222	DD	66.5012	1222	(0,30]
15.5238	DD	343.59	1222	(0,30]
17.6106	DD	121.919	1222	(0,30]
17.2768	DD	155.17	1222	(0,30]
14.7778	DD	55.4177	1222	(0,30]
14.6819	DD	55.7366	1222	(0,30]
21.7635	DD	55.4177	1222	(0,30]
12.5685	DD	11.0835	1222	(0,30]
14.9289	DD	554.177	1222	(0,30]
18.2286	DD	66.9275	1222	(0,30]
26.3644	DD	11.0835	1222	(0,30]
16.4546	DD	22.1671	1222	(0,30]
20.431	DD	0	1222	(0,30]
21.0405	DD	0	1222	(0,30]
9.79868	DD	0	1222	(0,30]
5.63736	DD	375.325	1222	(0,30]
21.0562	DD	136.83	1222	(0,30]
24.6155	DD	261.938	1222	(0,30]
20.1435	DD	67.3537	1222	(0,30]
19.2631	DD	101.031	1222	(0,30]
23.2201	DD	34.2074	1222	(0,30]
23.7611	DD	204.288	1222	(0,30]
24.5492	DD	0	1222	(0,30]
34.5018	DD	0	1222	(30,60]
42.5858	DD	102.622	1222	(30,60]
31.2312	DD	0	1223	(30,60]
23.9044	DD	11.4025	1223	(0,30]
8.23107	DD	0	1223	(0,30]
4.48655	DD	0	1223	(0,30]
13.8156	DD	102.622	1223	(0,30]
15.8222	DD	0	1223	(0,30]
15.5238	DD	57.0124	1223	(0,30]
17.6106	DD	79.8173	1223	(0,30]
17.2768	DD	0	1223	(0,30]
14.7778	DD	45.6099	1223	(0,30]
14.6819	DD	0	1223	(0,30]
21.7635	DD	0	1223	(0,30]
12.5685	DD	11.4025	1223	(0,30]
14.9289	DD	0	1223	(0,30]
18.2286	DD	0	1223	(0,30]
26.3644	DD	11.4025	1223	(0,30]
16.4546	DD	11.4025	1223	(0,30]
20.431	DD	57.0124	1223	(0,30]
21.0405	DD	22.8049	1223	(0,30]
9.79868	DD	68.0959	1223	(0,30]
5.63736	DD	0	1223	(0,30]
21.0562	DD	0	1223	(0,30]
24.6155	DD	0	1223	(0,30]
20.1435	DD	0	1223	(0,30]
19.2631	DD	0	1223	(0,30]
23.2201	DD	0	1223	(0,30]
23.7611	DD	0	1223	(0,30]
24.5492	DD	0	1223	(0,30]
34.5018	DD	0	1223	(30,60]
42.5858	DD	0	1223	(30,60]
31.2312	DD	0	1224	(30,60]
23.9044	DD	0	1224	(0,30]
8.23107	DD	0	1224	(0,30]
4.48655	DD	0	1224	(0,30]
13.8156	DD	0	1224	(0,30]
15.8222	DD	0	1224	(0,30]
15.5238	DD	0	1224	(0,30]
17.6106	DD	0	1224	(0,30]
17.2768	DD	0	1224	(0,30]
14.7778	DD	0	1224	(0,30]
14.6819	DD	0	1224	(0,30]
21.7635	DD	0	1224	(0,30]
12.5685	DD	0	1224	(0,30]
14.9289	DD	267.607	1224	(0,30]
18.2286	DD	0	1224	(0,30]
26.3644	DD	0	1224	(0,30]
16.4546	DD	0	1224	(0,30]
20.431	DD	0	1224	(0,30]
21.0405	DD	0	1224	(0,30]
9.79868	DD	0	1224	(0,30]
5.63736	DD	0	1224	(0,30]
21.0562	DD	0	1224	(0,30]
24.6155	DD	0	1224	(0,30]
20.1435	DD	0	1224	(0,30]
19.2631	DD	0	1224	(0,30]
23.2201	DD	0	1224	(0,30]
23.7611	DD	0	1224	(0,30]
24.5492	DD	0	1224	(0,30]
34.5018	DD	0	1224	(30,60]
42.5858	DD	0	1224	(30,60]
31.2312	DD	0	1225	(30,60]
23.9044	DD	0	1225	(0,30]
8.23107	DD	0	1225	(0,30]
4.48655	DD	0	1225	(0,30]
13.8156	DD	22.1671	1225	(0,30]
15.8222	DD	0	1225	(0,30]
15.5238	DD	33.2506	1225	(0,30]
17.6106	DD	0	1225	(0,30]
17.2768	DD	0	1225	(0,30]
14.7778	DD	22.1671	1225	(0,30]
14.6819	DD	0	1225	(0,30]
21.7635	DD	0	1225	(0,30]
12.5685	DD	0	1225	(0,30]
14.9289	DD	0	1225	(0,30]
18.2286	DD	0	1225	(0,30]
26.3644	DD	0	1225	(0,30]
16.4546	DD	0	1225	(0,30]
20.431	DD	0	1225	(0,30]
21.0405	DD	0	1225	(0,30]
9.79868	DD	0	1225	(0,30]
5.63736	DD	0	1225	(0,30]
21.0562	DD	0	1225	(0,30]
24.6155	DD	0	1225	(0,30]
20.1435	DD	0	1225	(0,30]
19.2631	DD	0	1225	(0,30]
23.2201	DD	0	1225	(0,30]
23.7611	DD	0	1225	(0,30]
24.5492	DD	0	1225	(0,30]
34.5018	DD	0	1225	(30,60]
42.5858	DD	0	1225	(30,60]
31.2312	DD	190.551	1226	(30,60]
23.9044	DD	314.804	1226	(0,30]
8.23107	DD	246.395	1226	(0,30]
4.48655	DD	403.472	1226	(0,30]
13.8156	DD	192.036	1226	(0,30]
15.8222	DD	620.678	1226	(0,30]
15.5238	DD	368.63	1226	(0,30]
17.6106	DD	346.994	1226	(0,30]
17.2768	DD	450.677	1226	(0,30]
14.7778	DD	258.758	1226	(0,30]
14.6819	DD	355.526	1226	(0,30]
21.7635	DD	458.688	1226	(0,30]
12.5685	DD	1147.46	1226	(0,30]
14.9289	DD	509.843	1226	(0,30]
18.2286	DD	731.514	1226	(0,30]
26.3644	DD	425.002	1226	(0,30]
16.4546	DD	284.105	1226	(0,30]
20.431	DD	360.414	1226	(0,30]
21.0405	DD	565.26	1226	(0,30]
9.79868	DD	698.263	1226	(0,30]
5.63736	DD	332.506	1226	(0,30]
21.0562	DD	199.504	1226	(0,30]
24.6155	DD	254.921	1226	(0,30]
20.1435	DD	277.941	1226	(0,30]
19.2631	DD	88.6683	1226	(0,30]
23.2201	DD	159.635	1226	(0,30]
23.7611	DD	88.9872	1226	(0,30]
24.5492	DD	55.4177	1226	(0,30]
34.5018	DD	91.2198	1226	(30,60]
42.5858	DD	148.232	1226	(30,60]
31.2312	DD	88.6683	1227	(30,60]
23.9044	DD	0	1227	(0,30]
8.23107	DD	0	1227	(0,30]
4.48655	DD	0	1227	(0,30]
13.8156	DD	57.0124	1227	(0,30]
15.8222	DD	77.5848	1227	(0,30]
15.5238	DD	155.17	1227	(0,30]
17.6106	DD	44.3342	1227	(0,30]
17.2768	DD	77.5848	1227	(0,30]
14.7778	DD	0	1227	(0,30]
14.6819	DD	490.227	1227	(0,30]
21.7635	DD	644.759	1227	(0,30]
12.5685	DD	324.931	1227	(0,30]
14.9289	DD	0	1227	(0,30]
18.2286	DD	100.178	1227	(0,30]
26.3644	DD	67.3537	1227	(0,30]
16.4546	DD	310.658	1227	(0,30]
20.431	DD	669.796	1227	(0,30]
21.0405	DD	379.287	1227	(0,30]
9.79868	DD	366.714	1227	(0,30]
5.63736	DD	687.179	1227	(0,30]
21.0562	DD	455.278	1227	(0,30]
24.6155	DD	642.845	1227	(0,30]
20.1435	DD	590.411	1227	(0,30]
19.2631	DD	665.012	1227	(0,30]
23.2201	DD	179.894	1227	(0,30]
23.7611	DD	516.549	1227	(0,30]
24.5492	DD	555.456	1227	(0,30]
34.5018	DD	543.52	1227	(30,60]
42.5858	DD	199.93	1227	(30,60]
31.2312	DD	22.1671	1228	(30,60]
23.9044	DD	0	1228	(0,30]
8.23107	DD	0	1228	(0,30]
4.48655	DD	0	1228	(0,30]
13.8156	DD	0	1228	(0,30]
15.8222	DD	0	1228	(0,30]
15.5238	DD	0	1228	(0,30]
17.6106	DD	0	1228	(0,30]
17.2768	DD	0	1228	(0,30]
14.7778	DD	0	1228	(0,30]
14.6819	DD	0	1228	(0,30]
21.7635	DD	0	1228	(0,30]
12.5685	DD	0	1228	(0,30]
14.9289	DD	0	1228	(0,30]
18.2286	DD	0	1228	(0,30]
26.3644	DD	0	1228	(0,30]
16.4546	DD	0	1228	(0,30]
20.431	DD	0	1228	(0,30]
21.0405	DD	0	1228	(0,30]
9.79868	DD	0	1228	(0,30]
5.63736	DD	188.42	1228	(0,30]
21.0562	DD	413.829	1228	(0,30]
24.6155	DD	277.623	1228	(0,30]
20.1435	DD	99.7519	1228	(0,30]
19.2631	DD	344.124	1228	(0,30]
23.2201	DD	477.66	1228	(0,30]
23.7611	DD	266.005	1228	(0,30]
24.5492	DD	121.919	1228	(0,30]
34.5018	DD	266.539	1228	(30,60]
42.5858	DD	110.835	1228	(30,60]
31.2312	DD	476.592	1229	(30,60]
23.9044	DD	0	1229	(0,30]
8.23107	DD	0	1229	(0,30]
4.48655	DD	0	1229	(0,30]
13.8156	DD	0	1229	(0,30]
15.8222	DD	0	1229	(0,30]
15.5238	DD	0	1229	(0,30]
17.6106	DD	0	1229	(0,30]
17.2768	DD	0	1229	(0,30]
14.7778	DD	0	1229	(0,30]
14.6819	DD	0	1229	(0,30]
21.7635	DD	0	1229	(0,30]
12.5685	DD	0	1229	(0,30]
14.9289	DD	0	1229	(0,30]
18.2286	DD	0	1229	(0,30]
26.3644	DD	0	1229	(0,30]
16.4546	DD	44.3342	1229	(0,30]
20.431	DD	22.1671	1229	(0,30]
21.0405	DD	121.919	1229	(0,30]
9.79868	DD	33.2506	1229	(0,30]
5.63736	DD	11.0835	1229	(0,30]
21.0562	DD	299.256	1229	(0,30]
24.6155	DD	121.919	1229	(0,30]
20.1435	DD	33.2506	1229	(0,30]
19.2631	DD	155.17	1229	(0,30]
23.2201	DD	232.754	1229	(0,30]
23.7611	DD	221.671	1229	(0,30]
24.5492	DD	221.671	1229	(0,30]
34.5018	DD	343.59	1229	(30,60]
42.5858	DD	354.673	1229	(30,60]
31.2312	DD	387.924	1230	(30,60]
23.9044	DD	1119.44	1230	(0,30]
8.23107	DD	1341.11	1230	(0,30]
4.48655	DD	1052.94	1230	(0,30]
13.8156	DD	1075.1	1230	(0,30]
15.8222	DD	897.767	1230	(0,30]
15.5238	DD	1130.52	1230	(0,30]
17.6106	DD	1041.85	1230	(0,30]
17.2768	DD	898.619	1230	(0,30]
14.7778	DD	1086.61	1230	(0,30]
14.6819	DD	919.934	1230	(0,30]
21.7635	DD	953.184	1230	(0,30]
12.5685	DD	665.439	1230	(0,30]
14.9289	DD	809.098	1230	(0,30]
18.2286	DD	1197.02	1230	(0,30]
26.3644	DD	1972.87	1230	(0,30]
16.4546	DD	2119.09	1230	(0,30]
20.431	DD	1640.36	1230	(0,30]
21.0405	DD	1573.86	1230	(0,30]
9.79868	DD	2018.06	1230	(0,30]
5.63736	DD	354.673	1230	(0,30]
21.0562	DD	698.263	1230	(0,30]
24.6155	DD	731.514	1230	(0,30]
20.1435	DD	775.848	1230	(0,30]
19.2631	DD	875.6	1230	(0,30]
23.2201	DD	964.268	1230	(0,30]
23.7611	DD	731.514	1230	(0,30]
24.5492	DD	809.098	1230	(0,30]
34.5018	DD	820.182	1230	(30,60]
42.5858	DD	1330.88	1230	(30,60]
31.2312	DD	0	1231	(30,60]
23.9044	DD	34.2074	1231	(0,30]
8.23107	DD	0	1231	(0,30]
4.48655	DD	11.0835	1231	(0,30]
13.8156	DD	22.8049	1231	(0,30]
15.8222	DD	11.4025	1231	(0,30]
15.5238	DD	0	1231	(0,30]
17.6106	DD	22.8049	1231	(0,30]
17.2768	DD	91.2198	1231	(0,30]
14.7778	DD	0	1231	(0,30]
14.6819	DD	133.002	1231	(0,30]
21.7635	DD	0	1231	(0,30]
12.5685	DD	158.997	1231	(0,30]
14.9289	DD	0	1231	(0,30]
18.2286	DD	0	1231	(0,30]
26.3644	DD	0	1231	(0,30]
16.4546	DD	0	1231	(0,30]
20.431	DD	0	1231	(0,30]
21.0405	DD	0	1231	(0,30]
9.79868	DD	0	1231	(0,30]
5.63736	DD	526.348	1231	(0,30]
21.0562	DD	237.538	1231	(0,30]
24.6155	DD	0	1231	(0,30]
20.1435	DD	0	1231	(0,30]
19.2631	DD	0	1231	(0,30]
23.2201	DD	34.2074	1231	(0,30]
23.7611	DD	210.587	1231	(0,30]
24.5492	DD	33.2506	1231	(0,30]
34.5018	DD	55.4177	1231	(30,60]
42.5858	DD	274.735	1231	(30,60]
31.2312	DD	310.339	1232	(30,60]
23.9044	DD	742.597	1232	(0,30]
8.23107	DD	942.101	1232	(0,30]
4.48655	DD	864.516	1232	(0,30]
13.8156	DD	676.096	1232	(0,30]
15.8222	DD	665.012	1232	(0,30]
15.5238	DD	875.6	1232	(0,30]
17.6106	DD	809.098	1232	(0,30]
17.2768	DD	665.012	1232	(0,30]
14.7778	DD	543.093	1232	(0,30]
14.6819	DD	232.754	1232	(0,30]
21.7635	DD	33.2506	1232	(0,30]
12.5685	DD	0	1232	(0,30]
14.9289	DD	0	1232	(0,30]
18.2286	DD	0	1232	(0,30]
26.3644	DD	0	1232	(0,30]
16.4546	DD	0	1232	(0,30]
20.431	DD	0	1232	(0,30]
21.0405	DD	0	1232	(0,30]
9.79868	DD	0	1232	(0,30]
5.63736	DD	0	1232	(0,30]
21.0562	DD	709.346	1232	(0,30]
24.6155	DD	365.757	1232	(0,30]
20.1435	DD	390.594	1232	(0,30]
19.2631	DD	0	1232	(0,30]
23.2201	DD	0	1232	(0,30]
23.7611	DD	0	1232	(0,30]
24.5492	DD	0	1232	(0,30]
34.5018	DD	22.1671	1232	(30,60]
42.5858	DD	11.4025	1232	(30,60]
31.2312	DD	598.511	1233	(30,60]
23.9044	DD	720.43	1233	(0,30]
8.23107	DD	898.193	1233	(0,30]
4.48655	DD	743.876	1233	(0,30]
13.8156	DD	543.093	1233	(0,30]
15.8222	DD	376.84	1233	(0,30]
15.5238	DD	609.595	1233	(0,30]
17.6106	DD	443.342	1233	(0,30]
17.2768	DD	753.681	1233	(0,30]
14.7778	DD	886.683	1233	(0,30]
14.6819	DD	920.36	1233	(0,30]
21.7635	DD	343.59	1233	(0,30]
12.5685	DD	642.845	1233	(0,30]
14.9289	DD	764.764	1233	(0,30]
18.2286	DD	555.029	1233	(0,30]
26.3644	DD	354.673	1233	(0,30]
16.4546	DD	0	1233	(0,30]
20.431	DD	277.088	1233	(0,30]
21.0405	DD	277.088	1233	(0,30]
9.79868	DD	44.3342	1233	(0,30]
5.63736	DD	454.425	1233	(0,30]
21.0562	DD	66.5012	1233	(0,30]
24.6155	DD	1042.28	1233	(0,30]
20.1435	DD	965.12	1233	(0,30]
19.2631	DD	1019.69	1233	(0,30]
23.2201	DD	798.015	1233	(0,30]
23.7611	DD	908.85	1233	(0,30]
24.5492	DD	1208.11	1233	(0,30]
34.5018	DD	798.441	1233	(30,60]
42.5858	DD	1052.94	1233	(30,60]
31.2312	DD	0	1234	(30,60]
23.9044	DD	11.0835	1234	(0,30]
8.23107	DD	221.671	1234	(0,30]
4.48655	DD	232.754	1234	(0,30]
13.8156	DD	391.432	1234	(0,30]
15.8222	DD	88.6683	1234	(0,30]
15.5238	DD	188.42	1234	(0,30]
17.6106	DD	454.425	1234	(0,30]
17.2768	DD	99.7519	1234	(0,30]
14.7778	DD	554.177	1234	(0,30]
14.6819	DD	0	1234	(0,30]
21.7635	DD	0	1234	(0,30]
12.5685	DD	0	1234	(0,30]
14.9289	DD	0	1234	(0,30]
18.2286	DD	0	1234	(0,30]
26.3644	DD	0	1234	(0,30]
16.4546	DD	0	1234	(0,30]
20.431	DD	0	1234	(0,30]
21.0405	DD	0	1234	(0,30]
9.79868	DD	0	1234	(0,30]
5.63736	DD	365.757	1234	(0,30]
21.0562	DD	0	1234	(0,30]
24.6155	DD	0	1234	(0,30]
20.1435	DD	0	1234	(0,30]
19.2631	DD	11.0835	1234	(0,30]
23.2201	DD	0	1234	(0,30]
23.7611	DD	0	1234	(0,30]
24.5492	DD	0	1234	(0,30]
34.5018	DD	0	1234	(30,60]
42.5858	DD	11.0835	1234	(30,60]
31.2312	DD	200.994	1235	(30,60]
23.9044	DD	133.855	1235	(0,30]
8.23107	DD	188.739	1235	(0,30]
4.48655	DD	223.903	1235	(0,30]
13.8156	DD	236.373	1235	(0,30]
15.8222	DD	144.086	1235	(0,30]
15.5238	DD	555.453	1235	(0,30]
17.6106	DD	244.264	1235	(0,30]
17.2768	DD	88.9872	1235	(0,30]
14.7778	DD	436.196	1235	(0,30]
14.6819	DD	471.689	1235	(0,30]
21.7635	DD	66.5012	1235	(0,30]
12.5685	DD	102.309	1235	(0,30]
14.9289	DD	0	1235	(0,30]
18.2286	DD	0	1235	(0,30]
26.3644	DD	0	1235	(0,30]
16.4546	DD	0	1235	(0,30]
20.431	DD	0	1235	(0,30]
21.0405	DD	155.17	1235	(0,30]
9.79868	DD	210.587	1235	(0,30]
5.63736	DD	445.789	1235	(0,30]
21.0562	DD	266.005	1235	(0,30]
24.6155	DD	121.919	1235	(0,30]
20.1435	DD	243.838	1235	(0,30]
19.2631	DD	155.596	1235	(0,30]
23.2201	DD	233.711	1235	(0,30]
23.7611	DD	55.4177	1235	(0,30]
24.5492	DD	133.002	1235	(0,30]
34.5018	DD	215.058	1235	(30,60]
42.5858	DD	44.3342	1235	(30,60]
31.2312	DD	568.465	1236	(30,60]
23.9044	DD	450.284	1236	(0,30]
8.23107	DD	349.999	1236	(0,30]
4.48655	DD	404.882	1236	(0,30]
13.8156	DD	671.955	1236	(0,30]
15.8222	DD	1164.84	1236	(0,30]
15.5238	DD	459.232	1236	(0,30]
17.6106	DD	301.926	1236	(0,30]
17.2768	DD	1041.85	1236	(0,30]
14.7778	DD	731.514	1236	(0,30]
14.6819	DD	786.931	1236	(0,30]
21.7635	DD	254.921	1236	(0,30]
12.5685	DD	199.504	1236	(0,30]
14.9289	DD	290.842	1236	(0,30]
18.2286	DD	631.762	1236	(0,30]
26.3644	DD	288.172	1236	(0,30]
16.4546	DD	221.671	1236	(0,30]
20.431	DD	410.091	1236	(0,30]
21.0405	DD	421.174	1236	(0,30]
9.79868	DD	620.678	1236	(0,30]
5.63736	DD	0	1236	(0,30]
21.0562	DD	0	1236	(0,30]
24.6155	DD	0	1236	(0,30]
20.1435	DD	0	1236	(0,30]
19.2631	DD	0	1236	(0,30]
23.2201	DD	0	1236	(0,30]
23.7611	DD	0	1236	(0,30]
24.5492	DD	0	1236	(0,30]
34.5018	DD	0	1236	(30,60]
42.5858	DD	0	1236	(30,60]
31.2312	DD	102.303	1237	(30,60]
23.9044	DD	57.0124	1237	(0,30]
8.23107	DD	0	1237	(0,30]
4.48655	DD	0	1237	(0,30]
13.8156	DD	68.4148	1237	(0,30]
15.8222	DD	22.8049	1237	(0,30]
15.5238	DD	0	1237	(0,30]
17.6106	DD	0	1237	(0,30]
17.2768	DD	0	1237	(0,30]
14.7778	DD	0	1237	(0,30]
14.6819	DD	0	1237	(0,30]
21.7635	DD	0	1237	(0,30]
12.5685	DD	0	1237	(0,30]
14.9289	DD	0	1237	(0,30]
18.2286	DD	0	1237	(0,30]
26.3644	DD	0	1237	(0,30]
16.4546	DD	0	1237	(0,30]
20.431	DD	0	1237	(0,30]
21.0405	DD	0	1237	(0,30]
9.79868	DD	0	1237	(0,30]
5.63736	DD	284.743	1237	(0,30]
21.0562	DD	44.972	1237	(0,30]
24.6155	DD	0	1237	(0,30]
20.1435	DD	22.8049	1237	(0,30]
19.2631	DD	0	1237	(0,30]
23.2201	DD	0	1237	(0,30]
23.7611	DD	0	1237	(0,30]
24.5492	DD	0	1237	(0,30]
34.5018	DD	0	1237	(30,60]
42.5858	DD	0	1237	(30,60]
31.2312	DD	421.174	1238	(30,60]
23.9044	DD	11.0835	1238	(0,30]
8.23107	DD	55.4177	1238	(0,30]
4.48655	DD	77.5848	1238	(0,30]
13.8156	DD	33.2506	1238	(0,30]
15.8222	DD	66.5012	1238	(0,30]
15.5238	DD	66.5012	1238	(0,30]
17.6106	DD	99.7519	1238	(0,30]
17.2768	DD	33.2506	1238	(0,30]
14.7778	DD	22.1671	1238	(0,30]
14.6819	DD	0	1238	(0,30]
21.7635	DD	0	1238	(0,30]
12.5685	DD	0	1238	(0,30]
14.9289	DD	0	1238	(0,30]
18.2286	DD	0	1238	(0,30]
26.3644	DD	0	1238	(0,30]
16.4546	DD	0	1238	(0,30]
20.431	DD	0	1238	(0,30]
21.0405	DD	0	1238	(0,30]
9.79868	DD	0	1238	(0,30]
5.63736	DD	487.676	1238	(0,30]
21.0562	DD	11.0835	1238	(0,30]
24.6155	DD	77.5848	1238	(0,30]
20.1435	DD	56.4858	1238	(0,30]
19.2631	DD	210.587	1238	(0,30]
23.2201	DD	88.6683	1238	(0,30]
23.7611	DD	155.17	1238	(0,30]
24.5492	DD	77.5848	1238	(0,30]
34.5018	DD	144.086	1238	(30,60]
42.5858	DD	121.919	1238	(30,60]
43.6477	DD	0	1216	(30,60]
31.6124	DD	0	1216	(30,60]
23.8465	DD	0	1216	(0,30]
24.2092	DD	0	1216	(0,30]
27.4491	DD	0	1216	(0,30]
18.7076	DD	0	1216	(0,30]
17.8769	DD	0	1216	(0,30]
26.0681	DD	0	1216	(0,30]
27.5159	DD	0	1216	(0,30]
23.8933	DD	0	1216	(0,30]
36.5697	DD	0	1216	(30,60]
32.4823	DD	0	1216	(30,60]
36.2172	DD	0	1216	(30,60]
36.882	DD	0	1216	(30,60]
36.8931	DD	0	1216	(30,60]
41.1058	DD	0	1216	(30,60]
44.5546	DD	0	1216	(30,60]
46.8194	DD	0	1216	(30,60]
45.6866	DD	0	1216	(30,60]
42.9244	DD	0	1216	(30,60]
42.0307	DD	0	1216	(30,60]
18.6038	DD	0	1216	(0,30]
33.4456	DD	0	1216	(30,60]
39.4443	DD	0	1216	(30,60]
47.1699	DD	0	1216	(30,60]
43.6832	DD	0	1216	(30,60]
49.6663	DD	0	1216	(30,60]
53.8332	DD	0	1216	(30,60]
52.7161	DD	0	1216	(30,60]
59.6992	DD	0	1216	(30,60]
43.6477	DD	0	1217	(30,60]
31.6124	DD	0	1217	(30,60]
23.8465	DD	0	1217	(0,30]
24.2092	DD	0	1217	(0,30]
27.4491	DD	0	1217	(0,30]
18.7076	DD	0	1217	(0,30]
17.8769	DD	0	1217	(0,30]
26.0681	DD	0	1217	(0,30]
27.5159	DD	0	1217	(0,30]
23.8933	DD	0	1217	(0,30]
36.5697	DD	0	1217	(30,60]
32.4823	DD	0	1217	(30,60]
36.2172	DD	0	1217	(30,60]
36.882	DD	0	1217	(30,60]
36.8931	DD	0	1217	(30,60]
41.1058	DD	0	1217	(30,60]
44.5546	DD	0	1217	(30,60]
46.8194	DD	0	1217	(30,60]
45.6866	DD	0	1217	(30,60]
42.9244	DD	0	1217	(30,60]
42.0307	DD	0	1217	(30,60]
18.6038	DD	0	1217	(0,30]
33.4456	DD	0	1217	(30,60]
39.4443	DD	0	1217	(30,60]
47.1699	DD	0	1217	(30,60]
43.6832	DD	0	1217	(30,60]
49.6663	DD	0	1217	(30,60]
53.8332	DD	0	1217	(30,60]
52.7161	DD	0	1217	(30,60]
59.6992	DD	0	1217	(30,60]
43.6477	DD	0	1218	(30,60]
31.6124	DD	0	1218	(30,60]
23.8465	DD	0	1218	(0,30]
24.2092	DD	0	1218	(0,30]
27.4491	DD	0	1218	(0,30]
18.7076	DD	0	1218	(0,30]
17.8769	DD	0	1218	(0,30]
26.0681	DD	0	1218	(0,30]
27.5159	DD	0	1218	(0,30]
23.8933	DD	0	1218	(0,30]
36.5697	DD	0	1218	(30,60]
32.4823	DD	0	1218	(30,60]
36.2172	DD	0	1218	(30,60]
36.882	DD	0	1218	(30,60]
36.8931	DD	0	1218	(30,60]
41.1058	DD	0	1218	(30,60]
44.5546	DD	0	1218	(30,60]
46.8194	DD	0	1218	(30,60]
45.6866	DD	0	1218	(30,60]
42.9244	DD	0	1218	(30,60]
42.0307	DD	0	1218	(30,60]
18.6038	DD	0	1218	(0,30]
33.4456	DD	0	1218	(30,60]
39.4443	DD	0	1218	(30,60]
47.1699	DD	0	1218	(30,60]
43.6832	DD	0	1218	(30,60]
49.6663	DD	0	1218	(30,60]
53.8332	DD	0	1218	(30,60]
52.7161	DD	0	1218	(30,60]
59.6992	DD	0	1218	(30,60]
43.6477	DD	0	1219	(30,60]
31.6124	DD	0	1219	(30,60]
23.8465	DD	0	1219	(0,30]
24.2092	DD	0	1219	(0,30]
27.4491	DD	22.1671	1219	(0,30]
18.7076	DD	0	1219	(0,30]
17.8769	DD	0	1219	(0,30]
26.0681	DD	11.0835	1219	(0,30]
27.5159	DD	0	1219	(0,30]
23.8933	DD	0	1219	(0,30]
36.5697	DD	354.673	1219	(30,60]
32.4823	DD	875.6	1219	(30,60]
36.2172	DD	509.843	1219	(30,60]
36.882	DD	144.086	1219	(30,60]
36.8931	DD	843.417	1219	(30,60]
41.1058	DD	576.344	1219	(30,60]
44.5546	DD	399.007	1219	(30,60]
46.8194	DD	155.17	1219	(30,60]
45.6866	DD	354.673	1219	(30,60]
42.9244	DD	487.676	1219	(30,60]
42.0307	DD	77.5848	1219	(30,60]
18.6038	DD	343.59	1219	(0,30]
33.4456	DD	210.587	1219	(30,60]
39.4443	DD	11.0835	1219	(30,60]
47.1699	DD	277.088	1219	(30,60]
43.6832	DD	121.919	1219	(30,60]
49.6663	DD	66.5012	1219	(30,60]
53.8332	DD	44.3342	1219	(30,60]
52.7161	DD	221.671	1219	(30,60]
59.6992	DD	199.504	1219	(30,60]
43.6477	DD	0	1220	(30,60]
31.6124	DD	0	1220	(30,60]
23.8465	DD	0	1220	(0,30]
24.2092	DD	0	1220	(0,30]
27.4491	DD	0	1220	(0,30]
18.7076	DD	0	1220	(0,30]
17.8769	DD	0	1220	(0,30]
26.0681	DD	0	1220	(0,30]
27.5159	DD	0	1220	(0,30]
23.8933	DD	0	1220	(0,30]
36.5697	DD	0	1220	(30,60]
32.4823	DD	0	1220	(30,60]
36.2172	DD	0	1220	(30,60]
36.882	DD	0	1220	(30,60]
36.8931	DD	0	1220	(30,60]
41.1058	DD	0	1220	(30,60]
44.5546	DD	0	1220	(30,60]
46.8194	DD	0	1220	(30,60]
45.6866	DD	0	1220	(30,60]
42.9244	DD	0	1220	(30,60]
42.0307	DD	0	1220	(30,60]
18.6038	DD	0	1220	(0,30]
33.4456	DD	0	1220	(30,60]
39.4443	DD	0	1220	(30,60]
47.1699	DD	0	1220	(30,60]
43.6832	DD	0	1220	(30,60]
49.6663	DD	0	1220	(30,60]
53.8332	DD	0	1220	(30,60]
52.7161	DD	0	1220	(30,60]
59.6992	DD	0	1220	(30,60]
43.6477	DD	0	1221	(30,60]
31.6124	DD	0	1221	(30,60]
23.8465	DD	0	1221	(0,30]
24.2092	DD	0	1221	(0,30]
27.4491	DD	0	1221	(0,30]
18.7076	DD	0	1221	(0,30]
17.8769	DD	0	1221	(0,30]
26.0681	DD	0	1221	(0,30]
27.5159	DD	0	1221	(0,30]
23.8933	DD	0	1221	(0,30]
36.5697	DD	0	1221	(30,60]
32.4823	DD	0	1221	(30,60]
36.2172	DD	0	1221	(30,60]
36.882	DD	0	1221	(30,60]
36.8931	DD	0	1221	(30,60]
41.1058	DD	0	1221	(30,60]
44.5546	DD	0	1221	(30,60]
46.8194	DD	0	1221	(30,60]
45.6866	DD	0	1221	(30,60]
42.9244	DD	0	1221	(30,60]
42.0307	DD	0	1221	(30,60]
18.6038	DD	0	1221	(0,30]
33.4456	DD	0	1221	(30,60]
39.4443	DD	0	1221	(30,60]
47.1699	DD	0	1221	(30,60]
43.6832	DD	0	1221	(30,60]
49.6663	DD	0	1221	(30,60]
53.8332	DD	0	1221	(30,60]
52.7161	DD	0	1221	(30,60]
59.6992	DD	0	1221	(30,60]
43.6477	DD	146.637	1222	(30,60]
31.6124	DD	0	1222	(30,60]
23.8465	DD	144.086	1222	(0,30]
24.2092	DD	57.0124	1222	(0,30]
27.4491	DD	121.919	1222	(0,30]
18.7076	DD	122.771	1222	(0,30]
17.8769	DD	89.6251	1222	(0,30]
26.0681	DD	254.921	1222	(0,30]
27.5159	DD	166.253	1222	(0,30]
23.8933	DD	134.707	1222	(0,30]
36.5697	DD	182.44	1222	(30,60]
32.4823	DD	11.0835	1222	(30,60]
36.2172	DD	99.7518	1222	(30,60]
36.882	DD	210.587	1222	(30,60]
36.8931	DD	0	1222	(30,60]
41.1058	DD	11.0835	1222	(30,60]
44.5546	DD	0	1222	(30,60]
46.8194	DD	0	1222	(30,60]
45.6866	DD	11.0835	1222	(30,60]
42.9244	DD	0	1222	(30,60]
42.0307	DD	0	1222	(30,60]
18.6038	DD	0	1222	(0,30]
33.4456	DD	0	1222	(30,60]
39.4443	DD	0	1222	(30,60]
47.1699	DD	44.3342	1222	(30,60]
43.6832	DD	189.273	1222	(30,60]
49.6663	DD	420.419	1222	(30,60]
53.8332	DD	263.115	1222	(30,60]
52.7161	DD	254.921	1222	(30,60]
59.6992	DD	501.528	1222	(30,60]
43.6477	DD	0	1223	(30,60]
31.6124	DD	0	1223	(30,60]
23.8465	DD	0	1223	(0,30]
24.2092	DD	0	1223	(0,30]
27.4491	DD	0	1223	(0,30]
18.7076	DD	0	1223	(0,30]
17.8769	DD	33.2506	1223	(0,30]
26.0681	DD	0	1223	(0,30]
27.5159	DD	0	1223	(0,30]
23.8933	DD	0	1223	(0,30]
36.5697	DD	122.876	1223	(30,60]
32.4823	DD	11.4025	1223	(30,60]
36.2172	DD	34.2074	1223	(30,60]
36.882	DD	148.232	1223	(30,60]
36.8931	DD	0	1223	(30,60]
41.1058	DD	0	1223	(30,60]
44.5546	DD	0	1223	(30,60]
46.8194	DD	171.037	1223	(30,60]
45.6866	DD	102.622	1223	(30,60]
42.9244	DD	102.622	1223	(30,60]
42.0307	DD	0	1223	(30,60]
18.6038	DD	0	1223	(0,30]
33.4456	DD	34.2074	1223	(30,60]
39.4443	DD	0	1223	(30,60]
47.1699	DD	68.63	1223	(30,60]
43.6832	DD	45.6099	1223	(30,60]
49.6663	DD	0	1223	(30,60]
53.8332	DD	0	1223	(30,60]
52.7161	DD	0	1223	(30,60]
59.6992	DD	0	1223	(30,60]
43.6477	DD	0	1224	(30,60]
31.6124	DD	0	1224	(30,60]
23.8465	DD	0	1224	(0,30]
24.2092	DD	0	1224	(0,30]
27.4491	DD	0	1224	(0,30]
18.7076	DD	0	1224	(0,30]
17.8769	DD	68.4148	1224	(0,30]
26.0681	DD	0	1224	(0,30]
27.5159	DD	0	1224	(0,30]
23.8933	DD	0	1224	(0,30]
36.5697	DD	0	1224	(30,60]
32.4823	DD	0	1224	(30,60]
36.2172	DD	0	1224	(30,60]
36.882	DD	0	1224	(30,60]
36.8931	DD	0	1224	(30,60]
41.1058	DD	0	1224	(30,60]
44.5546	DD	0	1224	(30,60]
46.8194	DD	0	1224	(30,60]
45.6866	DD	0	1224	(30,60]
42.9244	DD	0	1224	(30,60]
42.0307	DD	11.0835	1224	(30,60]
18.6038	DD	155.17	1224	(0,30]
33.4456	DD	0	1224	(30,60]
39.4443	DD	22.1671	1224	(30,60]
47.1699	DD	0	1224	(30,60]
43.6832	DD	0	1224	(30,60]
49.6663	DD	0	1224	(30,60]
53.8332	DD	0	1224	(30,60]
52.7161	DD	0	1224	(30,60]
59.6992	DD	0	1224	(30,60]
43.6477	DD	0	1225	(30,60]
31.6124	DD	0	1225	(30,60]
23.8465	DD	0	1225	(0,30]
24.2092	DD	0	1225	(0,30]
27.4491	DD	0	1225	(0,30]
18.7076	DD	0	1225	(0,30]
17.8769	DD	11.0835	1225	(0,30]
26.0681	DD	0	1225	(0,30]
27.5159	DD	0	1225	(0,30]
23.8933	DD	0	1225	(0,30]
36.5697	DD	0	1225	(30,60]
32.4823	DD	0	1225	(30,60]
36.2172	DD	0	1225	(30,60]
36.882	DD	0	1225	(30,60]
36.8931	DD	0	1225	(30,60]
41.1058	DD	0	1225	(30,60]
44.5546	DD	0	1225	(30,60]
46.8194	DD	0	1225	(30,60]
45.6866	DD	0	1225	(30,60]
42.9244	DD	0	1225	(30,60]
42.0307	DD	0	1225	(30,60]
18.6038	DD	0	1225	(0,30]
33.4456	DD	0	1225	(30,60]
39.4443	DD	0	1225	(30,60]
47.1699	DD	0	1225	(30,60]
43.6832	DD	0	1225	(30,60]
49.6663	DD	0	1225	(30,60]
53.8332	DD	0	1225	(30,60]
52.7161	DD	0	1225	(30,60]
59.6992	DD	0	1225	(30,60]
43.6477	DD	133.855	1226	(30,60]
31.6124	DD	521.883	1226	(30,60]
23.8465	DD	262.257	1226	(0,30]
24.2092	DD	482.664	1226	(0,30]
27.4491	DD	572.596	1226	(0,30]
18.7076	DD	524.336	1226	(0,30]
17.8769	DD	282.829	1226	(0,30]
26.0681	DD	444.62	1226	(0,30]
27.5159	DD	335.383	1226	(0,30]
23.8933	DD	532.01	1226	(0,30]
36.5697	DD	396.535	1226	(30,60]
32.4823	DD	190.867	1226	(30,60]
36.2172	DD	125.108	1226	(30,60]
36.882	DD	121.919	1226	(30,60]
36.8931	DD	121.919	1226	(30,60]
41.1058	DD	278.367	1226	(30,60]
44.5546	DD	0	1226	(30,60]
46.8194	DD	77.5848	1226	(30,60]
45.6866	DD	0	1226	(30,60]
42.9244	DD	66.5012	1226	(30,60]
42.0307	DD	188.42	1226	(30,60]
18.6038	DD	321.423	1226	(0,30]
33.4456	DD	147.275	1226	(30,60]
39.4443	DD	380.677	1226	(30,60]
47.1699	DD	144.512	1226	(30,60]
43.6832	DD	232.754	1226	(30,60]
49.6663	DD	392.184	1226	(30,60]
53.8332	DD	609.595	1226	(30,60]
52.7161	DD	67.3537	1226	(30,60]
59.6992	DD	346.256	1226	(30,60]
43.6477	DD	0	1227	(30,60]
31.6124	DD	0	1227	(30,60]
23.8465	DD	55.4177	1227	(0,30]
24.2092	DD	121.919	1227	(0,30]
27.4491	DD	310.339	1227	(0,30]
18.7076	DD	44.3342	1227	(0,30]
17.8769	DD	68.4148	1227	(0,30]
26.0681	DD	0	1227	(0,30]
27.5159	DD	0	1227	(0,30]
23.8933	DD	45.6099	1227	(0,30]
36.5697	DD	333.359	1227	(30,60]
32.4823	DD	66.5012	1227	(30,60]
36.2172	DD	55.4177	1227	(30,60]
36.882	DD	422.453	1227	(30,60]
36.8931	DD	499.185	1227	(30,60]
41.1058	DD	303.62	1227	(30,60]
44.5546	DD	0	1227	(30,60]
46.8194	DD	0	1227	(30,60]
45.6866	DD	0	1227	(30,60]
42.9244	DD	0	1227	(30,60]
42.0307	DD	121.919	1227	(30,60]
18.6038	DD	99.7519	1227	(0,30]
33.4456	DD	267.284	1227	(30,60]
39.4443	DD	22.1671	1227	(30,60]
47.1699	DD	0	1227	(30,60]
43.6832	DD	526.986	1227	(30,60]
49.6663	DD	243.838	1227	(30,60]
53.8332	DD	68.4148	1227	(30,60]
52.7161	DD	204.926	1227	(30,60]
59.6992	DD	521.966	1227	(30,60]
43.6477	DD	0	1228	(30,60]
31.6124	DD	388.992	1228	(30,60]
23.8465	DD	511.979	1228	(0,30]
24.2092	DD	100.286	1228	(0,30]
27.4491	DD	199.504	1228	(0,30]
18.7076	DD	321.423	1228	(0,30]
17.8769	DD	631.762	1228	(0,30]
26.0681	DD	732.048	1228	(0,30]
27.5159	DD	11.0835	1228	(0,30]
23.8933	DD	68.1034	1228	(0,30]
36.5697	DD	799.617	1228	(30,60]
32.4823	DD	245.974	1228	(30,60]
36.2172	DD	22.1671	1228	(30,60]
36.882	DD	55.4177	1228	(30,60]
36.8931	DD	100.286	1228	(30,60]
41.1058	DD	0	1228	(30,60]
44.5546	DD	0	1228	(30,60]
46.8194	DD	0	1228	(30,60]
45.6866	DD	0	1228	(30,60]
42.9244	DD	0	1228	(30,60]
42.0307	DD	33.2506	1228	(30,60]
18.6038	DD	0	1228	(0,30]
33.4456	DD	0	1228	(30,60]
39.4443	DD	0	1228	(30,60]
47.1699	DD	0	1228	(30,60]
43.6832	DD	0	1228	(30,60]
49.6663	DD	0	1228	(30,60]
53.8332	DD	0	1228	(30,60]
52.7161	DD	0	1228	(30,60]
59.6992	DD	0	1228	(30,60]
43.6477	DD	44.3342	1229	(30,60]
31.6124	DD	33.2506	1229	(30,60]
23.8465	DD	33.2506	1229	(0,30]
24.2092	DD	0	1229	(0,30]
27.4491	DD	33.2506	1229	(0,30]
18.7076	DD	33.2506	1229	(0,30]
17.8769	DD	0	1229	(0,30]
26.0681	DD	277.088	1229	(0,30]
27.5159	DD	302.445	1229	(0,30]
23.8933	DD	303.721	1229	(0,30]
36.5697	DD	57.0124	1229	(30,60]
32.4823	DD	665.012	1229	(30,60]
36.2172	DD	177.337	1229	(30,60]
36.882	DD	310.339	1229	(30,60]
36.8931	DD	642.845	1229	(30,60]
41.1058	DD	155.17	1229	(30,60]
44.5546	DD	188.42	1229	(30,60]
46.8194	DD	78.8605	1229	(30,60]
45.6866	DD	278.045	1229	(30,60]
42.9244	DD	255.24	1229	(30,60]
42.0307	DD	833.817	1229	(30,60]
18.6038	DD	322.379	1229	(0,30]
33.4456	DD	598.511	1229	(30,60]
39.4443	DD	743.554	1229	(30,60]
47.1699	DD	277.088	1229	(30,60]
43.6832	DD	213.139	1229	(30,60]
49.6663	DD	0	1229	(30,60]
53.8332	DD	232.754	1229	(30,60]
52.7161	DD	255.878	1229	(30,60]
59.6992	DD	635.589	1229	(30,60]
43.6477	DD	1485.19	1230	(30,60]
31.6124	DD	1330.02	1230	(30,60]
23.8465	DD	1385.44	1230	(0,30]
24.2092	DD	1274.61	1230	(0,30]
27.4491	DD	1374.36	1230	(0,30]
18.7076	DD	1596.46	1230	(0,30]
17.8769	DD	1763.56	1230	(0,30]
26.0681	DD	1596.03	1230	(0,30]
27.5159	DD	1840.72	1230	(0,30]
23.8933	DD	842.349	1230	(0,30]
36.5697	DD	498.759	1230	(30,60]
32.4823	DD	1252.44	1230	(30,60]
36.2172	DD	1664.24	1230	(30,60]
36.882	DD	853.859	1230	(30,60]
36.8931	DD	2128.47	1230	(30,60]
41.1058	DD	1041.85	1230	(30,60]
44.5546	DD	1418.69	1230	(30,60]
46.8194	DD	1862.03	1230	(30,60]
45.6866	DD	1208.11	1230	(30,60]
42.9244	DD	1530.81	1230	(30,60]
42.0307	DD	1618.62	1230	(30,60]
18.6038	DD	1219.19	1230	(0,30]
33.4456	DD	1839.87	1230	(30,60]
39.4443	DD	1385.44	1230	(30,60]
47.1699	DD	1629.28	1230	(30,60]
43.6832	DD	465.509	1230	(30,60]
49.6663	DD	520.926	1230	(30,60]
53.8332	DD	753.681	1230	(30,60]
52.7161	DD	676.096	1230	(30,60]
59.6992	DD	299.256	1230	(30,60]
43.6477	DD	146.319	1231	(30,60]
31.6124	DD	79.8173	1231	(30,60]
23.8465	DD	22.8049	1231	(0,30]
24.2092	DD	0	1231	(0,30]
27.4491	DD	144.086	1231	(0,30]
18.7076	DD	45.6099	1231	(0,30]
17.8769	DD	279.959	1231	(0,30]
26.0681	DD	0	1231	(0,30]
27.5159	DD	0	1231	(0,30]
23.8933	DD	81.3233	1231	(0,30]
36.5697	DD	0	1231	(30,60]
32.4823	DD	11.0835	1231	(30,60]
36.2172	DD	159.635	1231	(30,60]
36.882	DD	467.103	1231	(30,60]
36.8931	DD	58.0881	1231	(30,60]
41.1058	DD	422.663	1231	(30,60]
44.5546	DD	216.989	1231	(30,60]
46.8194	DD	420.297	1231	(30,60]
45.6866	DD	562.15	1231	(30,60]
42.9244	DD	227.1	1231	(30,60]
42.0307	DD	223.265	1231	(30,60]
18.6038	DD	193.842	1231	(0,30]
33.4456	DD	125.427	1231	(30,60]
39.4443	DD	68.4148	1231	(30,60]
47.1699	DD	102.622	1231	(30,60]
43.6832	DD	293.275	1231	(30,60]
49.6663	DD	79.8173	1231	(30,60]
53.8332	DD	79.4984	1231	(30,60]
52.7161	DD	374.368	1231	(30,60]
59.6992	DD	45.6099	1231	(30,60]
43.6477	DD	22.1671	1232	(30,60]
31.6124	DD	133.002	1232	(30,60]
23.8465	DD	188.42	1232	(0,30]
24.2092	DD	0	1232	(0,30]
27.4491	DD	68.1034	1232	(0,30]
18.7076	DD	0	1232	(0,30]
17.8769	DD	33.7847	1232	(0,30]
26.0681	DD	0	1232	(0,30]
27.5159	DD	0	1232	(0,30]
23.8933	DD	0	1232	(0,30]
36.5697	DD	0	1232	(30,60]
32.4823	DD	0	1232	(30,60]
36.2172	DD	55.4177	1232	(30,60]
36.882	DD	22.1671	1232	(30,60]
36.8931	DD	0	1232	(30,60]
41.1058	DD	44.3342	1232	(30,60]
44.5546	DD	22.7011	1232	(30,60]
46.8194	DD	424.587	1232	(30,60]
45.6866	DD	134.278	1232	(30,60]
42.9244	DD	67.777	1232	(30,60]
42.0307	DD	376.84	1232	(30,60]
18.6038	DD	805.277	1232	(0,30]
33.4456	DD	510.911	1232	(30,60]
39.4443	DD	747.07	1232	(30,60]
47.1699	DD	347.417	1232	(30,60]
43.6832	DD	987.607	1232	(30,60]
49.6663	DD	1257.02	1232	(30,60]
53.8332	DD	488.744	1232	(30,60]
52.7161	DD	825.508	1232	(30,60]
59.6992	DD	651.041	1232	(30,60]
43.6477	DD	887.109	1233	(30,60]
31.6124	DD	1064.02	1233	(30,60]
23.8465	DD	1008.6	1233	(0,30]
24.2092	DD	1330.02	1233	(0,30]
27.4491	DD	1296.77	1233	(0,30]
18.7076	DD	1064.02	1233	(0,30]
17.8769	DD	897.767	1233	(0,30]
26.0681	DD	842.349	1233	(0,30]
27.5159	DD	820.182	1233	(0,30]
23.8933	DD	1285.69	1233	(0,30]
36.5697	DD	919.934	1233	(30,60]
32.4823	DD	1286.12	1233	(30,60]
36.2172	DD	410.091	1233	(30,60]
36.882	DD	942.101	1233	(30,60]
36.8931	DD	687.179	1233	(30,60]
41.1058	DD	1141.6	1233	(30,60]
44.5546	DD	1352.19	1233	(30,60]
46.8194	DD	631.762	1233	(30,60]
45.6866	DD	919.934	1233	(30,60]
42.9244	DD	886.683	1233	(30,60]
42.0307	DD	121.919	1233	(30,60]
18.6038	DD	410.091	1233	(0,30]
33.4456	DD	354.673	1233	(30,60]
39.4443	DD	543.093	1233	(30,60]
47.1699	DD	997.518	1233	(30,60]
43.6832	DD	1463.03	1233	(30,60]
49.6663	DD	2072.62	1233	(30,60]
53.8332	DD	1873.54	1233	(30,60]
52.7161	DD	1352.19	1233	(30,60]
59.6992	DD	1174.86	1233	(30,60]
43.6477	DD	0	1234	(30,60]
31.6124	DD	0	1234	(30,60]
23.8465	DD	0	1234	(0,30]
24.2092	DD	0	1234	(0,30]
27.4491	DD	0	1234	(0,30]
18.7076	DD	0	1234	(0,30]
17.8769	DD	0	1234	(0,30]
26.0681	DD	0	1234	(0,30]
27.5159	DD	0	1234	(0,30]
23.8933	DD	0	1234	(0,30]
36.5697	DD	0	1234	(30,60]
32.4823	DD	0	1234	(30,60]
36.2172	DD	0	1234	(30,60]
36.882	DD	0	1234	(30,60]
36.8931	DD	0	1234	(30,60]
41.1058	DD	0	1234	(30,60]
44.5546	DD	0	1234	(30,60]
46.8194	DD	0	1234	(30,60]
45.6866	DD	0	1234	(30,60]
42.9244	DD	0	1234	(30,60]
42.0307	DD	11.0835	1234	(30,60]
18.6038	DD	66.5012	1234	(0,30]
33.4456	DD	210.587	1234	(30,60]
39.4443	DD	11.0835	1234	(30,60]
47.1699	DD	520.926	1234	(30,60]
43.6832	DD	44.3342	1234	(30,60]
49.6663	DD	177.337	1234	(30,60]
53.8332	DD	199.504	1234	(30,60]
52.7161	DD	77.5848	1234	(30,60]
59.6992	DD	99.7519	1234	(30,60]
43.6477	DD	0	1235	(30,60]
31.6124	DD	11.4025	1235	(30,60]
23.8465	DD	0	1235	(0,30]
24.2092	DD	0	1235	(0,30]
27.4491	DD	11.4025	1235	(0,30]
18.7076	DD	0	1235	(0,30]
17.8769	DD	0	1235	(0,30]
26.0681	DD	0	1235	(0,30]
27.5159	DD	166.253	1235	(0,30]
23.8933	DD	133.429	1235	(0,30]
36.5697	DD	0	1235	(30,60]
32.4823	DD	358.936	1235	(30,60]
36.2172	DD	0	1235	(30,60]
36.882	DD	0	1235	(30,60]
36.8931	DD	34.2074	1235	(30,60]
41.1058	DD	0	1235	(30,60]
44.5546	DD	635.696	1235	(30,60]
46.8194	DD	465.509	1235	(30,60]
45.6866	DD	379.606	1235	(30,60]
42.9244	DD	121.919	1235	(30,60]
42.0307	DD	134.919	1235	(30,60]
18.6038	DD	0	1235	(0,30]
33.4456	DD	57.0124	1235	(30,60]
39.4443	DD	0	1235	(30,60]
47.1699	DD	498.759	1235	(30,60]
43.6832	DD	190.334	1235	(30,60]
49.6663	DD	11.0835	1235	(30,60]
53.8332	DD	0	1235	(30,60]
52.7161	DD	0	1235	(30,60]
59.6992	DD	11.0835	1235	(30,60]
43.6477	DD	0	1236	(30,60]
31.6124	DD	88.6683	1236	(30,60]
23.8465	DD	66.5012	1236	(0,30]
24.2092	DD	465.509	1236	(0,30]
27.4491	DD	0	1236	(0,30]
18.7076	DD	88.6683	1236	(0,30]
17.8769	DD	587.428	1236	(0,30]
26.0681	DD	11.0835	1236	(0,30]
27.5159	DD	33.2506	1236	(0,30]
23.8933	DD	88.6683	1236	(0,30]
36.5697	DD	188.42	1236	(30,60]
32.4823	DD	22.1671	1236	(30,60]
36.2172	DD	0	1236	(30,60]
36.882	DD	22.7011	1236	(30,60]
36.8931	DD	491.414	1236	(30,60]
41.1058	DD	827.659	1236	(30,60]
44.5546	DD	46.4704	1236	(30,60]
46.8194	DD	44.8682	1236	(30,60]
45.6866	DD	135.673	1236	(30,60]
[truncated: 17,298 more rows]

## Sheet: Figure 4D
angle	source	SASA	residue	angleBin
9.08419	DD	0	1216	(0,30]
8.33313	DD	0	1216	(0,30]
19.1025	DD	0	1216	(0,30]
16.1127	DD	0	1216	(0,30]
13.9608	DD	0	1216	(0,30]
17.8485	DD	0	1216	(0,30]
15.7849	DD	0	1216	(0,30]
20.239	DD	0	1216	(0,30]
25.9787	DD	0	1216	(0,30]
23.9134	DD	0	1216	(0,30]
17.462	DD	0	1216	(0,30]
26.9525	DD	0	1216	(0,30]
33.7018	DD	0	1216	(30,60]
34.9446	DD	0	1216	(30,60]
32.1434	DD	0	1216	(30,60]
35.7818	DD	0	1216	(30,60]
40.0018	DD	0	1216	(30,60]
40.1013	DD	0	1216	(30,60]
46.0411	DD	0	1216	(30,60]
46.8943	DD	0	1216	(30,60]
21.5014	DD	0	1216	(0,30]
21.7377	DD	0	1216	(0,30]
22.6023	DD	0	1216	(0,30]
22.467	DD	0	1216	(0,30]
17.3797	DD	0	1216	(0,30]
19.4106	DD	0	1216	(0,30]
21.9495	DD	0	1216	(0,30]
15.126	DD	0	1216	(0,30]
12.5749	DD	0	1216	(0,30]
19.1428	DD	0	1216	(0,30]
9.08419	DD	0	1217	(0,30]
8.33313	DD	0	1217	(0,30]
19.1025	DD	0	1217	(0,30]
16.1127	DD	0	1217	(0,30]
13.9608	DD	0	1217	(0,30]
17.8485	DD	0	1217	(0,30]
15.7849	DD	0	1217	(0,30]
20.239	DD	0	1217	(0,30]
25.9787	DD	0	1217	(0,30]
23.9134	DD	0	1217	(0,30]
17.462	DD	0	1217	(0,30]
26.9525	DD	0	1217	(0,30]
33.7018	DD	0	1217	(30,60]
34.9446	DD	0	1217	(30,60]
32.1434	DD	0	1217	(30,60]
35.7818	DD	0	1217	(30,60]
40.0018	DD	0	1217	(30,60]
40.1013	DD	0	1217	(30,60]
46.0411	DD	0	1217	(30,60]
46.8943	DD	0	1217	(30,60]
21.5014	DD	0	1217	(0,30]
21.7377	DD	0	1217	(0,30]
22.6023	DD	0	1217	(0,30]
22.467	DD	0	1217	(0,30]
17.3797	DD	0	1217	(0,30]
19.4106	DD	0	1217	(0,30]
21.9495	DD	0	1217	(0,30]
15.126	DD	0	1217	(0,30]
12.5749	DD	0	1217	(0,30]
19.1428	DD	0	1217	(0,30]
9.08419	DD	0	1218	(0,30]
8.33313	DD	0	1218	(0,30]
19.1025	DD	0	1218	(0,30]
16.1127	DD	0	1218	(0,30]
13.9608	DD	11.0835	1218	(0,30]
17.8485	DD	0	1218	(0,30]
15.7849	DD	0	1218	(0,30]
20.239	DD	0	1218	(0,30]
25.9787	DD	0	1218	(0,30]
23.9134	DD	22.1671	1218	(0,30]
17.462	DD	0	1218	(0,30]
26.9525	DD	0	1218	(0,30]
33.7018	DD	0	1218	(30,60]
34.9446	DD	0	1218	(30,60]
32.1434	DD	0	1218	(30,60]
35.7818	DD	0	1218	(30,60]
40.0018	DD	0	1218	(30,60]
40.1013	DD	0	1218	(30,60]
46.0411	DD	0	1218	(30,60]
46.8943	DD	0	1218	(30,60]
21.5014	DD	0	1218	(0,30]
21.7377	DD	0	1218	(0,30]
22.6023	DD	0	1218	(0,30]
22.467	DD	0	1218	(0,30]
17.3797	DD	0	1218	(0,30]
19.4106	DD	0	1218	(0,30]
21.9495	DD	0	1218	(0,30]
15.126	DD	0	1218	(0,30]
12.5749	DD	11.0835	1218	(0,30]
19.1428	DD	0	1218	(0,30]
9.08419	DD	0	1219	(0,30]
8.33313	DD	764.764	1219	(0,30]
19.1025	DD	576.344	1219	(0,30]
16.1127	DD	277.088	1219	(0,30]
13.9608	DD	221.671	1219	(0,30]
17.8485	DD	299.256	1219	(0,30]
15.7849	DD	465.509	1219	(0,30]
20.239	DD	144.086	1219	(0,30]
25.9787	DD	332.506	1219	(0,30]
23.9134	DD	188.42	1219	(0,30]
17.462	DD	0	1219	(0,30]
26.9525	DD	210.587	1219	(0,30]
33.7018	DD	576.344	1219	(30,60]
34.9446	DD	155.17	1219	(30,60]
32.1434	DD	333.359	1219	(30,60]
35.7818	DD	88.6683	1219	(30,60]
40.0018	DD	432.258	1219	(30,60]
40.1013	DD	343.59	1219	(30,60]
46.0411	DD	343.59	1219	(30,60]
46.8943	DD	775.848	1219	(30,60]
21.5014	DD	133.002	1219	(0,30]
21.7377	DD	166.253	1219	(0,30]
22.6023	DD	11.0835	1219	(0,30]
22.467	DD	199.504	1219	(0,30]
17.3797	DD	199.504	1219	(0,30]
19.4106	DD	354.673	1219	(0,30]
21.9495	DD	221.671	1219	(0,30]
15.126	DD	155.17	1219	(0,30]
12.5749	DD	587.428	1219	(0,30]
19.1428	DD	99.7518	1219	(0,30]
9.08419	DD	0	1220	(0,30]
8.33313	DD	0	1220	(0,30]
19.1025	DD	0	1220	(0,30]
16.1127	DD	0	1220	(0,30]
13.9608	DD	0	1220	(0,30]
17.8485	DD	0	1220	(0,30]
15.7849	DD	0	1220	(0,30]
20.239	DD	0	1220	(0,30]
25.9787	DD	0	1220	(0,30]
23.9134	DD	0	1220	(0,30]
17.462	DD	0	1220	(0,30]
26.9525	DD	0	1220	(0,30]
33.7018	DD	0	1220	(30,60]
34.9446	DD	0	1220	(30,60]
32.1434	DD	0	1220	(30,60]
35.7818	DD	0	1220	(30,60]
40.0018	DD	0	1220	(30,60]
40.1013	DD	0	1220	(30,60]
46.0411	DD	0	1220	(30,60]
46.8943	DD	0	1220	(30,60]
21.5014	DD	0	1220	(0,30]
21.7377	DD	0	1220	(0,30]
22.6023	DD	0	1220	(0,30]
22.467	DD	0	1220	(0,30]
17.3797	DD	0	1220	(0,30]
19.4106	DD	0	1220	(0,30]
21.9495	DD	0	1220	(0,30]
15.126	DD	0	1220	(0,30]
12.5749	DD	0	1220	(0,30]
19.1428	DD	0	1220	(0,30]
9.08419	DD	0	1221	(0,30]
8.33313	DD	0	1221	(0,30]
19.1025	DD	0	1221	(0,30]
16.1127	DD	0	1221	(0,30]
13.9608	DD	0	1221	(0,30]
17.8485	DD	0	1221	(0,30]
15.7849	DD	0	1221	(0,30]
20.239	DD	0	1221	(0,30]
25.9787	DD	0	1221	(0,30]
23.9134	DD	0	1221	(0,30]
17.462	DD	0	1221	(0,30]
26.9525	DD	0	1221	(0,30]
33.7018	DD	0	1221	(30,60]
34.9446	DD	0	1221	(30,60]
32.1434	DD	0	1221	(30,60]
35.7818	DD	0	1221	(30,60]
40.0018	DD	0	1221	(30,60]
40.1013	DD	0	1221	(30,60]
46.0411	DD	0	1221	(30,60]
46.8943	DD	0	1221	(30,60]
21.5014	DD	0	1221	(0,30]
21.7377	DD	0	1221	(0,30]
22.6023	DD	0	1221	(0,30]
22.467	DD	0	1221	(0,30]
17.3797	DD	0	1221	(0,30]
19.4106	DD	0	1221	(0,30]
21.9495	DD	0	1221	(0,30]
15.126	DD	0	1221	(0,30]
12.5749	DD	0	1221	(0,30]
19.1428	DD	0	1221	(0,30]
9.08419	DD	0	1222	(0,30]
8.33313	DD	33.2506	1222	(0,30]
19.1025	DD	0	1222	(0,30]
16.1127	DD	0	1222	(0,30]
13.9608	DD	0	1222	(0,30]
17.8485	DD	144.086	1222	(0,30]
15.7849	DD	199.504	1222	(0,30]
20.239	DD	211.544	1222	(0,30]
25.9787	DD	55.4177	1222	(0,30]
23.9134	DD	77.5848	1222	(0,30]
17.462	DD	254.921	1222	(0,30]
26.9525	DD	168.811	1222	(0,30]
33.7018	DD	399.007	1222	(30,60]
34.9446	DD	310.765	1222	(30,60]
32.1434	DD	22.1671	1222	(30,60]
35.7818	DD	203.554	1222	(30,60]
40.0018	DD	0	1222	(30,60]
40.1013	DD	0	1222	(30,60]
46.0411	DD	121.919	1222	(30,60]
46.8943	DD	22.8049	1222	(30,60]
21.5014	DD	133.002	1222	(0,30]
21.7377	DD	55.4177	1222	(0,30]
22.6023	DD	168.805	1222	(0,30]
22.467	DD	55.4177	1222	(0,30]
17.3797	DD	121.919	1222	(0,30]
19.4106	DD	0	1222	(0,30]
21.9495	DD	181.164	1222	(0,30]
15.126	DD	213.572	1222	(0,30]
12.5749	DD	56.6934	1222	(0,30]
19.1428	DD	33.5695	1222	(0,30]
9.08419	DD	0	1223	(0,30]
8.33313	DD	102.622	1223	(0,30]
19.1025	DD	11.4025	1223	(0,30]
16.1127	DD	102.622	1223	(0,30]
13.9608	DD	22.8049	1223	(0,30]
17.8485	DD	193.842	1223	(0,30]
15.7849	DD	159.635	1223	(0,30]
20.239	DD	34.2074	1223	(0,30]
25.9787	DD	114.025	1223	(0,30]
23.9134	DD	114.025	1223	(0,30]
17.462	DD	125.427	1223	(0,30]
26.9525	DD	0	1223	(0,30]
33.7018	DD	0	1223	(30,60]
34.9446	DD	0	1223	(30,60]
32.1434	DD	0	1223	(30,60]
35.7818	DD	0	1223	(30,60]
40.0018	DD	125.427	1223	(30,60]
40.1013	DD	22.8049	1223	(30,60]
46.0411	DD	125.427	1223	(30,60]
46.8943	DD	11.4025	1223	(30,60]
21.5014	DD	0	1223	(0,30]
21.7377	DD	101.665	1223	(0,30]
22.6023	DD	0	1223	(0,30]
22.467	DD	0	1223	(0,30]
17.3797	DD	34.2074	1223	(0,30]
19.4106	DD	0	1223	(0,30]
21.9495	DD	11.4025	1223	(0,30]
15.126	DD	171.037	1223	(0,30]
12.5749	DD	0	1223	(0,30]
19.1428	DD	0	1223	(0,30]
9.08419	DD	0	1224	(0,30]
8.33313	DD	0	1224	(0,30]
19.1025	DD	0	1224	(0,30]
16.1127	DD	0	1224	(0,30]
13.9608	DD	0	1224	(0,30]
17.8485	DD	0	1224	(0,30]
15.7849	DD	0	1224	(0,30]
20.239	DD	0	1224	(0,30]
25.9787	DD	0	1224	(0,30]
23.9134	DD	0	1224	(0,30]
17.462	DD	0	1224	(0,30]
26.9525	DD	0	1224	(0,30]
33.7018	DD	0	1224	(30,60]
34.9446	DD	0	1224	(30,60]
32.1434	DD	0	1224	(30,60]
35.7818	DD	0	1224	(30,60]
40.0018	DD	0	1224	(30,60]
40.1013	DD	0	1224	(30,60]
46.0411	DD	0	1224	(30,60]
46.8943	DD	0	1224	(30,60]
21.5014	DD	0	1224	(0,30]
21.7377	DD	0	1224	(0,30]
22.6023	DD	0	1224	(0,30]
22.467	DD	0	1224	(0,30]
17.3797	DD	0	1224	(0,30]
19.4106	DD	0	1224	(0,30]
21.9495	DD	0	1224	(0,30]
15.126	DD	0	1224	(0,30]
12.5749	DD	0	1224	(0,30]
19.1428	DD	0	1224	(0,30]
9.08419	DD	0	1225	(0,30]
8.33313	DD	0	1225	(0,30]
19.1025	DD	22.1671	1225	(0,30]
16.1127	DD	0	1225	(0,30]
13.9608	DD	0	1225	(0,30]
17.8485	DD	0	1225	(0,30]
15.7849	DD	0	1225	(0,30]
20.239	DD	0	1225	(0,30]
25.9787	DD	0	1225	(0,30]
23.9134	DD	0	1225	(0,30]
17.462	DD	0	1225	(0,30]
26.9525	DD	0	1225	(0,30]
33.7018	DD	0	1225	(30,60]
34.9446	DD	0	1225	(30,60]
32.1434	DD	0	1225	(30,60]
35.7818	DD	0	1225	(30,60]
40.0018	DD	0	1225	(30,60]
40.1013	DD	0	1225	(30,60]
46.0411	DD	0	1225	(30,60]
46.8943	DD	0	1225	(30,60]
21.5014	DD	0	1225	(0,30]
21.7377	DD	0	1225	(0,30]
22.6023	DD	0	1225	(0,30]
22.467	DD	0	1225	(0,30]
17.3797	DD	0	1225	(0,30]
19.4106	DD	0	1225	(0,30]
21.9495	DD	0	1225	(0,30]
15.126	DD	0	1225	(0,30]
12.5749	DD	0	1225	(0,30]
19.1428	DD	0	1225	(0,30]
9.08419	DD	496.394	1226	(0,30]
8.33313	DD	344.442	1226	(0,30]
19.1025	DD	658.293	1226	(0,30]
16.1127	DD	448.457	1226	(0,30]
13.9608	DD	334.739	1226	(0,30]
17.8485	DD	667.778	1226	(0,30]
15.7849	DD	432.258	1226	(0,30]
20.239	DD	232.754	1226	(0,30]
25.9787	DD	213.78	1226	(0,30]
23.9134	DD	470.197	1226	(0,30]
17.462	DD	469.557	1226	(0,30]
26.9525	DD	557.161	1226	(0,30]
33.7018	DD	334.211	1226	(30,60]
34.9446	DD	543.412	1226	(30,60]
32.1434	DD	487.676	1226	(30,60]
35.7818	DD	285.062	1226	(30,60]
40.0018	DD	259.282	1226	(30,60]
40.1013	DD	250.217	1226	(30,60]
46.0411	DD	0	1226	(30,60]
46.8943	DD	144.086	1226	(30,60]
21.5014	DD	179.042	1226	(0,30]
21.7377	DD	563.107	1226	(0,30]
22.6023	DD	123.621	1226	(0,30]
22.467	DD	731.94	1226	(0,30]
17.3797	DD	650.181	1226	(0,30]
19.4106	DD	664.478	1226	(0,30]
21.9495	DD	598.937	1226	(0,30]
15.126	DD	611.3	1226	(0,30]
12.5749	DD	721.709	1226	(0,30]
19.1428	DD	993.54	1226	(0,30]
9.08419	DD	122.345	1227	(0,30]
8.33313	DD	0	1227	(0,30]
19.1025	DD	55.4177	1227	(0,30]
16.1127	DD	44.3342	1227	(0,30]
13.9608	DD	0	1227	(0,30]
17.8485	DD	0	1227	(0,30]
15.7849	DD	0	1227	(0,30]
20.239	DD	0	1227	(0,30]
25.9787	DD	11.0835	1227	(0,30]
23.9134	DD	0	1227	(0,30]
17.462	DD	44.3342	1227	(0,30]
26.9525	DD	79.8173	1227	(0,30]
33.7018	DD	0	1227	(30,60]
34.9446	DD	0	1227	(30,60]
32.1434	DD	11.0835	1227	(30,60]
35.7818	DD	0	1227	(30,60]
40.0018	DD	0	1227	(30,60]
40.1013	DD	11.0835	1227	(30,60]
46.0411	DD	11.0835	1227	(30,60]
46.8943	DD	155.17	1227	(30,60]
21.5014	DD	0	1227	(0,30]
21.7377	DD	121.919	1227	(0,30]
22.6023	DD	0	1227	(0,30]
22.467	DD	0	1227	(0,30]
17.3797	DD	0	1227	(0,30]
19.4106	DD	0	1227	(0,30]
21.9495	DD	0	1227	(0,30]
15.126	DD	11.0835	1227	(0,30]
12.5749	DD	0	1227	(0,30]
19.1428	DD	22.486	1227	(0,30]
9.08419	DD	0	1228	(0,30]
8.33313	DD	0	1228	(0,30]
19.1025	DD	0	1228	(0,30]
16.1127	DD	0	1228	(0,30]
13.9608	DD	0	1228	(0,30]
17.8485	DD	0	1228	(0,30]
15.7849	DD	0	1228	(0,30]
20.239	DD	0	1228	(0,30]
25.9787	DD	0	1228	(0,30]
23.9134	DD	0	1228	(0,30]
17.462	DD	0	1228	(0,30]
26.9525	DD	0	1228	(0,30]
33.7018	DD	0	1228	(30,60]
34.9446	DD	0	1228	(30,60]
32.1434	DD	0	1228	(30,60]
35.7818	DD	0	1228	(30,60]
40.0018	DD	0	1228	(30,60]
40.1013	DD	0	1228	(30,60]
46.0411	DD	0	1228	(30,60]
46.8943	DD	0	1228	(30,60]
21.5014	DD	0	1228	(0,30]
21.7377	DD	0	1228	(0,30]
22.6023	DD	0	1228	(0,30]
22.467	DD	0	1228	(0,30]
17.3797	DD	0	1228	(0,30]
19.4106	DD	0	1228	(0,30]
21.9495	DD	0	1228	(0,30]
15.126	DD	0	1228	(0,30]
12.5749	DD	0	1228	(0,30]
19.1428	DD	0	1228	(0,30]
9.08419	DD	0	1229	(0,30]
8.33313	DD	0	1229	(0,30]
19.1025	DD	0	1229	(0,30]
16.1127	DD	11.0835	1229	(0,30]
13.9608	DD	11.0835	1229	(0,30]
17.8485	DD	0	1229	(0,30]
15.7849	DD	88.6683	1229	(0,30]
20.239	DD	177.337	1229	(0,30]
25.9787	DD	0	1229	(0,30]
23.9134	DD	0	1229	(0,30]
17.462	DD	0	1229	(0,30]
26.9525	DD	0	1229	(0,30]
33.7018	DD	0	1229	(30,60]
34.9446	DD	0	1229	(30,60]
32.1434	DD	0	1229	(30,60]
35.7818	DD	0	1229	(30,60]
40.0018	DD	0	1229	(30,60]
40.1013	DD	0	1229	(30,60]
46.0411	DD	0	1229	(30,60]
46.8943	DD	0	1229	(30,60]
21.5014	DD	0	1229	(0,30]
21.7377	DD	0	1229	(0,30]
22.6023	DD	0	1229	(0,30]
22.467	DD	0	1229	(0,30]
17.3797	DD	0	1229	(0,30]
19.4106	DD	0	1229	(0,30]
21.9495	DD	0	1229	(0,30]
15.126	DD	0	1229	(0,30]
12.5749	DD	0	1229	(0,30]
19.1428	DD	0	1229	(0,30]
9.08419	DD	997.518	1230	(0,30]
8.33313	DD	920.36	1230	(0,30]
19.1025	DD	942.101	1230	(0,30]
16.1127	DD	964.268	1230	(0,30]
13.9608	DD	943.806	1230	(0,30]
17.8485	DD	1153.97	1230	(0,30]
15.7849	DD	1364.13	1230	(0,30]
20.239	DD	1529.53	1230	(0,30]
25.9787	DD	1119.86	1230	(0,30]
23.9134	DD	1174.86	1230	(0,30]
17.462	DD	543.093	1230	(0,30]
26.9525	DD	421.174	1230	(0,30]
33.7018	DD	965.544	1230	(30,60]
34.9446	DD	1452.9	1230	(30,60]
32.1434	DD	454.425	1230	(30,60]
35.7818	DD	454.425	1230	(30,60]
40.0018	DD	877.832	1230	(30,60]
40.1013	DD	1197.02	1230	(30,60]
46.0411	DD	709.346	1230	(30,60]
46.8943	DD	742.597	1230	(30,60]
21.5014	DD	653.929	1230	(0,30]
21.7377	DD	1152.69	1230	(0,30]
22.6023	DD	1828.78	1230	(0,30]
22.467	DD	1363.28	1230	(0,30]
17.3797	DD	1751.2	1230	(0,30]
19.4106	DD	2006.55	1230	(0,30]
21.9495	DD	1440.86	1230	(0,30]
15.126	DD	1651.45	1230	(0,30]
12.5749	DD	1208.11	1230	(0,30]
19.1428	DD	1950.7	1230	(0,30]
9.08419	DD	88.6683	1231	(0,30]
8.33313	DD	332.825	1231	(0,30]
19.1025	DD	34.2074	1231	(0,30]
16.1127	DD	22.8049	1231	(0,30]
13.9608	DD	125.427	1231	(0,30]
17.8485	DD	34.2074	1231	(0,30]
15.7849	DD	68.4148	1231	(0,30]
20.239	DD	22.8049	1231	(0,30]
25.9787	DD	0	1231	(0,30]
23.9134	DD	0	1231	(0,30]
17.462	DD	0	1231	(0,30]
26.9525	DD	159.531	1231	(0,30]
33.7018	DD	0	1231	(30,60]
34.9446	DD	0	1231	(30,60]
32.1434	DD	57.0124	1231	(30,60]
35.7818	DD	788.526	1231	(30,60]
40.0018	DD	266.005	1231	(30,60]
40.1013	DD	188.42	1231	(30,60]
46.0411	DD	11.4025	1231	(30,60]
46.8943	DD	91.2198	1231	(30,60]
21.5014	DD	692.075	1231	(0,30]
21.7377	DD	877.392	1231	(0,30]
22.6023	DD	177.337	1231	(0,30]
22.467	DD	354.673	1231	(0,30]
17.3797	DD	156.238	1231	(0,30]
19.4106	DD	55.4177	1231	(0,30]
21.9495	DD	201.959	1231	(0,30]
15.126	DD	189.696	1231	(0,30]
12.5749	DD	760.059	1231	(0,30]
19.1428	DD	0	1231	(0,30]
9.08419	DD	22.1671	1232	(0,30]
8.33313	DD	0	1232	(0,30]
19.1025	DD	254.921	1232	(0,30]
16.1127	DD	0	1232	(0,30]
13.9608	DD	55.4177	1232	(0,30]
17.8485	DD	0	1232	(0,30]
15.7849	DD	66.5012	1232	(0,30]
20.239	DD	77.5848	1232	(0,30]
25.9787	DD	0	1232	(0,30]
23.9134	DD	0	1232	(0,30]
17.462	DD	11.0835	1232	(0,30]
26.9525	DD	88.6683	1232	(0,30]
33.7018	DD	121.919	1232	(30,60]
34.9446	DD	11.0835	1232	(30,60]
32.1434	DD	332.506	1232	(30,60]
35.7818	DD	354.673	1232	(30,60]
40.0018	DD	0	1232	(30,60]
40.1013	DD	55.4177	1232	(30,60]
46.0411	DD	166.253	1232	(30,60]
46.8943	DD	498.759	1232	(30,60]
21.5014	DD	434.928	1232	(0,30]
21.7377	DD	121.919	1232	(0,30]
22.6023	DD	399.007	1232	(0,30]
22.467	DD	188.42	1232	(0,30]
17.3797	DD	0	1232	(0,30]
19.4106	DD	66.5012	1232	(0,30]
21.9495	DD	77.5848	1232	(0,30]
15.126	DD	22.1671	1232	(0,30]
12.5749	DD	144.086	1232	(0,30]
19.1428	DD	55.4177	1232	(0,30]
9.08419	DD	775.848	1233	(0,30]
8.33313	DD	1020.11	1233	(0,30]
19.1025	DD	942.101	1233	(0,30]
16.1127	DD	1242.21	1233	(0,30]
13.9608	DD	842.349	1233	(0,30]
17.8485	DD	676.096	1233	(0,30]
15.7849	DD	620.678	1233	(0,30]
20.239	DD	920.36	1233	(0,30]
25.9787	DD	931.017	1233	(0,30]
23.9134	DD	1119.44	1233	(0,30]
17.462	DD	986.435	1233	(0,30]
26.9525	DD	786.931	1233	(0,30]
33.7018	DD	399.007	1233	(30,60]
34.9446	DD	221.671	1233	(30,60]
32.1434	DD	2073.05	1233	(30,60]
35.7818	DD	764.764	1233	(30,60]
40.0018	DD	875.6	1233	(30,60]
40.1013	DD	1208.11	1233	(30,60]
46.0411	DD	2094.79	1233	(30,60]
46.8943	DD	2195.39	1233	(30,60]
21.5014	DD	321.849	1233	(0,30]
21.7377	DD	55.4177	1233	(0,30]
22.6023	DD	343.59	1233	(0,30]
22.467	DD	466.361	1233	(0,30]
17.3797	DD	199.504	1233	(0,30]
19.4106	DD	243.838	1233	(0,30]
21.9495	DD	299.682	1233	(0,30]
15.126	DD	155.17	1233	(0,30]
12.5749	DD	33.2506	1233	(0,30]
19.1428	DD	354.673	1233	(0,30]
9.08419	DD	0	1234	(0,30]
8.33313	DD	0	1234	(0,30]
19.1025	DD	0	1234	(0,30]
16.1127	DD	11.0835	1234	(0,30]
13.9608	DD	77.5848	1234	(0,30]
17.8485	DD	11.0835	1234	(0,30]
15.7849	DD	66.5012	1234	(0,30]
20.239	DD	77.5848	1234	(0,30]
25.9787	DD	133.002	1234	(0,30]
23.9134	DD	321.423	1234	(0,30]
17.462	DD	0	1234	(0,30]
26.9525	DD	0	1234	(0,30]
33.7018	DD	0	1234	(30,60]
34.9446	DD	0	1234	(30,60]
32.1434	DD	11.0835	1234	(30,60]
35.7818	DD	0	1234	(30,60]
40.0018	DD	0	1234	(30,60]
40.1013	DD	0	1234	(30,60]
46.0411	DD	110.835	1234	(30,60]
46.8943	DD	133.002	1234	(30,60]
21.5014	DD	0	1234	(0,30]
21.7377	DD	0	1234	(0,30]
22.6023	DD	0	1234	(0,30]
22.467	DD	11.0835	1234	(0,30]
17.3797	DD	0	1234	(0,30]
19.4106	DD	0	1234	(0,30]
21.9495	DD	11.0835	1234	(0,30]
15.126	DD	0	1234	(0,30]
12.5749	DD	0	1234	(0,30]
19.1428	DD	11.0835	1234	(0,30]
9.08419	DD	388.35	1235	(0,30]
8.33313	DD	0	1235	(0,30]
19.1025	DD	44.3342	1235	(0,30]
16.1127	DD	576.77	1235	(0,30]
13.9608	DD	532.01	1235	(0,30]
17.8485	DD	454.744	1235	(0,30]
15.7849	DD	588.28	1235	(0,30]
20.239	DD	377.693	1235	(0,30]
25.9787	DD	643.164	1235	(0,30]
23.9134	DD	430.65	1235	(0,30]
17.462	DD	200.356	1235	(0,30]
26.9525	DD	0	1235	(0,30]
33.7018	DD	0	1235	(30,60]
34.9446	DD	11.0835	1235	(30,60]
32.1434	DD	144.512	1235	(30,60]
35.7818	DD	382.581	1235	(30,60]
40.0018	DD	22.1671	1235	(30,60]
40.1013	DD	0	1235	(30,60]
46.0411	DD	210.587	1235	(30,60]
46.8943	DD	188.42	1235	(30,60]
21.5014	DD	380.03	1235	(0,30]
21.7377	DD	22.1671	1235	(0,30]
22.6023	DD	0	1235	(0,30]
22.467	DD	111.792	1235	(0,30]
17.3797	DD	433.963	1235	(0,30]
19.4106	DD	271.017	1235	(0,30]
21.9495	DD	279.858	1235	(0,30]
15.126	DD	233.499	1235	(0,30]
12.5749	DD	578.577	1235	(0,30]
19.1428	DD	135.873	1235	(0,30]
9.08419	DD	898.433	1236	(0,30]
8.33313	DD	961.729	1236	(0,30]
19.1025	DD	33.2506	1236	(0,30]
16.1127	DD	243.838	1236	(0,30]
13.9608	DD	277.088	1236	(0,30]
17.8485	DD	177.337	1236	(0,30]
15.7849	DD	367.893	1236	(0,30]
20.239	DD	232.754	1236	(0,30]
25.9787	DD	99.7519	1236	(0,30]
23.9134	DD	33.2506	1236	(0,30]
17.462	DD	1504.82	1236	(0,30]
26.9525	DD	0	1236	(0,30]
33.7018	DD	0	1236	(30,60]
34.9446	DD	0	1236	(30,60]
32.1434	DD	11.0835	1236	(30,60]
35.7818	DD	343.59	1236	(30,60]
40.0018	DD	0	1236	(30,60]
40.1013	DD	0	1236	(30,60]
46.0411	DD	55.4177	1236	(30,60]
46.8943	DD	188.42	1236	(30,60]
21.5014	DD	99.7519	1236	(0,30]
21.7377	DD	836.072	1236	(0,30]
22.6023	DD	688.38	1236	(0,30]
22.467	DD	33.2506	1236	(0,30]
17.3797	DD	44.3342	1236	(0,30]
19.4106	DD	33.2506	1236	(0,30]
21.9495	DD	55.4177	1236	(0,30]
15.126	DD	77.5848	1236	(0,30]
12.5749	DD	22.1671	1236	(0,30]
19.1428	DD	0	1236	(0,30]
9.08419	DD	156.764	1237	(0,30]
8.33313	DD	521.962	1237	(0,30]
19.1025	DD	1128.84	1237	(0,30]
16.1127	DD	437.999	1237	(0,30]
13.9608	DD	693.637	1237	(0,30]
17.8485	DD	569.167	1237	(0,30]
15.7849	DD	512.792	1237	(0,30]
20.239	DD	615.734	1237	(0,30]
25.9787	DD	692.043	1237	(0,30]
23.9134	DD	512.473	1237	(0,30]
17.462	DD	832.38	1237	(0,30]
26.9525	DD	558.721	1237	(0,30]
33.7018	DD	660.706	1237	(30,60]
34.9446	DD	1010.36	1237	(30,60]
32.1434	DD	353.477	1237	(30,60]
35.7818	DD	989.145	1237	(30,60]
40.0018	DD	563.426	1237	(30,60]
40.1013	DD	67.777	1237	(30,60]
46.0411	DD	724.655	1237	(30,60]
46.8943	DD	647.708	1237	(30,60]
21.5014	DD	1310.01	1237	(0,30]
21.7377	DD	547.319	1237	(0,30]
22.6023	DD	566.615	1237	(0,30]
22.467	DD	523.557	1237	(0,30]
17.3797	DD	307.867	1237	(0,30]
19.4106	DD	319.269	1237	(0,30]
21.9495	DD	330.034	1237	(0,30]
15.126	DD	396.854	1237	(0,30]
12.5749	DD	364.879	1237	(0,30]
19.1428	DD	351.882	1237	(0,30]
9.08419	DD	754.215	1238	(0,30]
8.33313	DD	254.921	1238	(0,30]
19.1025	DD	510.911	1238	(0,30]
16.1127	DD	277.623	1238	(0,30]
13.9608	DD	621.746	1238	(0,30]
17.8485	DD	66.5012	1238	(0,30]
15.7849	DD	199.504	1238	(0,30]
20.239	DD	44.3342	1238	(0,30]
25.9787	DD	277.623	1238	(0,30]
23.9134	DD	290.308	1238	(0,30]
17.462	DD	498.759	1238	(0,30]
26.9525	DD	909.384	1238	(0,30]
33.7018	DD	1148.55	1238	(30,60]
34.9446	DD	1020.75	1238	(30,60]
32.1434	DD	1041.85	1238	(30,60]
35.7818	DD	620.678	1238	(30,60]
40.0018	DD	887.751	1238	(30,60]
40.1013	DD	1487.33	1238	(30,60]
46.0411	DD	636.034	1238	(30,60]
46.8943	DD	698.263	1238	(30,60]
21.5014	DD	532.01	1238	(0,30]
21.7377	DD	222.205	1238	(0,30]
22.6023	DD	444.41	1238	(0,30]
22.467	DD	612.265	1238	(0,30]
17.3797	DD	300.324	1238	(0,30]
19.4106	DD	399.541	1238	(0,30]
21.9495	DD	211.655	1238	(0,30]
15.126	DD	199.504	1238	(0,30]
12.5749	DD	343.59	1238	(0,30]
19.1428	DD	421.709	1238	(0,30]
31.2312	DD	0	1216	(30,60]
23.9044	DD	0	1216	(0,30]
8.23107	DD	0	1216	(0,30]
4.48655	DD	0	1216	(0,30]
13.8156	DD	0	1216	(0,30]
15.8222	DD	0	1216	(0,30]
15.5238	DD	0	1216	(0,30]
17.6106	DD	0	1216	(0,30]
17.2768	DD	0	1216	(0,30]
14.7778	DD	0	1216	(0,30]
14.6819	DD	0	1216	(0,30]
21.7635	DD	0	1216	(0,30]
12.5685	DD	0	1216	(0,30]
14.9289	DD	0	1216	(0,30]
18.2286	DD	0	1216	(0,30]
26.3644	DD	0	1216	(0,30]
16.4546	DD	0	1216	(0,30]
20.431	DD	0	1216	(0,30]
21.0405	DD	0	1216	(0,30]
9.79868	DD	0	1216	(0,30]
5.63736	DD	0	1216	(0,30]
21.0562	DD	0	1216	(0,30]
24.6155	DD	0	1216	(0,30]
20.1435	DD	0	1216	(0,30]
19.2631	DD	0	1216	(0,30]
23.2201	DD	0	1216	(0,30]
23.7611	DD	0	1216	(0,30]
24.5492	DD	0	1216	(0,30]
34.5018	DD	0	1216	(30,60]
42.5858	DD	0	1216	(30,60]
31.2312	DD	0	1217	(30,60]
23.9044	DD	0	1217	(0,30]
8.23107	DD	0	1217	(0,30]
4.48655	DD	0	1217	(0,30]
13.8156	DD	0	1217	(0,30]
15.8222	DD	0	1217	(0,30]
15.5238	DD	0	1217	(0,30]
17.6106	DD	0	1217	(0,30]
17.2768	DD	0	1217	(0,30]
14.7778	DD	0	1217	(0,30]
14.6819	DD	0	1217	(0,30]
21.7635	DD	0	1217	(0,30]
12.5685	DD	0	1217	(0,30]
14.9289	DD	0	1217	(0,30]
18.2286	DD	0	1217	(0,30]
26.3644	DD	0	1217	(0,30]
16.4546	DD	0	1217	(0,30]
20.431	DD	0	1217	(0,30]
21.0405	DD	0	1217	(0,30]
9.79868	DD	0	1217	(0,30]
5.63736	DD	0	1217	(0,30]
21.0562	DD	0	1217	(0,30]
24.6155	DD	0	1217	(0,30]
20.1435	DD	0	1217	(0,30]
19.2631	DD	0	1217	(0,30]
23.2201	DD	0	1217	(0,30]
23.7611	DD	0	1217	(0,30]
24.5492	DD	0	1217	(0,30]
34.5018	DD	0	1217	(30,60]
42.5858	DD	0	1217	(30,60]
31.2312	DD	0	1218	(30,60]
23.9044	DD	0	1218	(0,30]
8.23107	DD	0	1218	(0,30]
4.48655	DD	0	1218	(0,30]
13.8156	DD	0	1218	(0,30]
15.8222	DD	0	1218	(0,30]
15.5238	DD	0	1218	(0,30]
17.6106	DD	0	1218	(0,30]
17.2768	DD	0	1218	(0,30]
14.7778	DD	0	1218	(0,30]
14.6819	DD	0	1218	(0,30]
21.7635	DD	0	1218	(0,30]
12.5685	DD	0	1218	(0,30]
14.9289	DD	0	1218	(0,30]
18.2286	DD	0	1218	(0,30]
26.3644	DD	0	1218	(0,30]
16.4546	DD	0	1218	(0,30]
20.431	DD	0	1218	(0,30]
21.0405	DD	0	1218	(0,30]
9.79868	DD	0	1218	(0,30]
5.63736	DD	0	1218	(0,30]
21.0562	DD	0	1218	(0,30]
24.6155	DD	0	1218	(0,30]
20.1435	DD	0	1218	(0,30]
19.2631	DD	0	1218	(0,30]
23.2201	DD	0	1218	(0,30]
23.7611	DD	0	1218	(0,30]
24.5492	DD	0	1218	(0,30]
34.5018	DD	0	1218	(30,60]
42.5858	DD	0	1218	(30,60]
31.2312	DD	121.919	1219	(30,60]
23.9044	DD	88.6683	1219	(0,30]
8.23107	DD	66.5012	1219	(0,30]
4.48655	DD	0	1219	(0,30]
13.8156	DD	0	1219	(0,30]
15.8222	DD	0	1219	(0,30]
15.5238	DD	77.5848	1219	(0,30]
17.6106	DD	410.091	1219	(0,30]
17.2768	DD	155.17	1219	(0,30]
14.7778	DD	188.42	1219	(0,30]
14.6819	DD	210.587	1219	(0,30]
21.7635	DD	188.42	1219	(0,30]
12.5685	DD	221.671	1219	(0,30]
14.9289	DD	110.835	1219	(0,30]
18.2286	DD	465.509	1219	(0,30]
26.3644	DD	376.84	1219	(0,30]
16.4546	DD	620.678	1219	(0,30]
20.431	DD	277.088	1219	(0,30]
21.0405	DD	565.26	1219	(0,30]
9.79868	DD	565.687	1219	(0,30]
5.63736	DD	55.4177	1219	(0,30]
21.0562	DD	110.835	1219	(0,30]
24.6155	DD	321.423	1219	(0,30]
20.1435	DD	166.253	1219	(0,30]
19.2631	DD	199.93	1219	(0,30]
23.2201	DD	66.5012	1219	(0,30]
23.7611	DD	288.172	1219	(0,30]
24.5492	DD	166.253	1219	(0,30]
34.5018	DD	77.5848	1219	(30,60]
42.5858	DD	55.4177	1219	(30,60]
31.2312	DD	0	1220	(30,60]
23.9044	DD	0	1220	(0,30]
8.23107	DD	0	1220	(0,30]
4.48655	DD	0	1220	(0,30]
13.8156	DD	0	1220	(0,30]
15.8222	DD	0	1220	(0,30]
15.5238	DD	0	1220	(0,30]
17.6106	DD	0	1220	(0,30]
17.2768	DD	0	1220	(0,30]
14.7778	DD	0	1220	(0,30]
14.6819	DD	0	1220	(0,30]
21.7635	DD	0	1220	(0,30]
12.5685	DD	0	1220	(0,30]
14.9289	DD	0	1220	(0,30]
18.2286	DD	0	1220	(0,30]
26.3644	DD	0	1220	(0,30]
16.4546	DD	0	1220	(0,30]
20.431	DD	0	1220	(0,30]
21.0405	DD	0	1220	(0,30]
9.79868	DD	0	1220	(0,30]
5.63736	DD	0	1220	(0,30]
21.0562	DD	0	1220	(0,30]
24.6155	DD	0	1220	(0,30]
20.1435	DD	0	1220	(0,30]
19.2631	DD	0	1220	(0,30]
23.2201	DD	0	1220	(0,30]
23.7611	DD	0	1220	(0,30]
24.5492	DD	0	1220	(0,30]
34.5018	DD	0	1220	(30,60]
42.5858	DD	0	1220	(30,60]
31.2312	DD	0	1221	(30,60]
23.9044	DD	0	1221	(0,30]
8.23107	DD	0	1221	(0,30]
4.48655	DD	0	1221	(0,30]
13.8156	DD	0	1221	(0,30]
15.8222	DD	0	1221	(0,30]
15.5238	DD	0	1221	(0,30]
17.6106	DD	0	1221	(0,30]
17.2768	DD	0	1221	(0,30]
14.7778	DD	0	1221	(0,30]
14.6819	DD	0	1221	(0,30]
21.7635	DD	0	1221	(0,30]
12.5685	DD	0	1221	(0,30]
14.9289	DD	0	1221	(0,30]
18.2286	DD	0	1221	(0,30]
26.3644	DD	0	1221	(0,30]
16.4546	DD	0	1221	(0,30]
20.431	DD	0	1221	(0,30]
21.0405	DD	0	1221	(0,30]
9.79868	DD	0	1221	(0,30]
5.63736	DD	0	1221	(0,30]
21.0562	DD	0	1221	(0,30]
24.6155	DD	0	1221	(0,30]
20.1435	DD	0	1221	(0,30]
19.2631	DD	0	1221	(0,30]
23.2201	DD	0	1221	(0,30]
23.7611	DD	0	1221	(0,30]
24.5492	DD	0	1221	(0,30]
34.5018	DD	0	1221	(30,60]
42.5858	DD	0	1221	(30,60]
31.2312	DD	343.59	1222	(30,60]
23.9044	DD	288.172	1222	(0,30]
8.23107	DD	122.876	1222	(0,30]
4.48655	DD	111.792	1222	(0,30]
13.8156	DD	166.253	1222	(0,30]
15.8222	DD	66.5012	1222	(0,30]
15.5238	DD	343.59	1222	(0,30]
17.6106	DD	121.919	1222	(0,30]
17.2768	DD	155.17	1222	(0,30]
14.7778	DD	55.4177	1222	(0,30]
14.6819	DD	55.7366	1222	(0,30]
21.7635	DD	55.4177	1222	(0,30]
12.5685	DD	11.0835	1222	(0,30]
14.9289	DD	554.177	1222	(0,30]
18.2286	DD	66.9275	1222	(0,30]
26.3644	DD	11.0835	1222	(0,30]
16.4546	DD	22.1671	1222	(0,30]
20.431	DD	0	1222	(0,30]
21.0405	DD	0	1222	(0,30]
9.79868	DD	0	1222	(0,30]
5.63736	DD	375.325	1222	(0,30]
21.0562	DD	136.83	1222	(0,30]
24.6155	DD	261.938	1222	(0,30]
20.1435	DD	67.3537	1222	(0,30]
19.2631	DD	101.031	1222	(0,30]
23.2201	DD	34.2074	1222	(0,30]
23.7611	DD	204.288	1222	(0,30]
24.5492	DD	0	1222	(0,30]
34.5018	DD	0	1222	(30,60]
42.5858	DD	102.622	1222	(30,60]
31.2312	DD	0	1223	(30,60]
23.9044	DD	11.4025	1223	(0,30]
8.23107	DD	0	1223	(0,30]
4.48655	DD	0	1223	(0,30]
13.8156	DD	102.622	1223	(0,30]
15.8222	DD	0	1223	(0,30]
15.5238	DD	57.0124	1223	(0,30]
17.6106	DD	79.8173	1223	(0,30]
17.2768	DD	0	1223	(0,30]
14.7778	DD	45.6099	1223	(0,30]
14.6819	DD	0	1223	(0,30]
21.7635	DD	0	1223	(0,30]
12.5685	DD	11.4025	1223	(0,30]
14.9289	DD	0	1223	(0,30]
18.2286	DD	0	1223	(0,30]
26.3644	DD	11.4025	1223	(0,30]
16.4546	DD	11.4025	1223	(0,30]
20.431	DD	57.0124	1223	(0,30]
21.0405	DD	22.8049	1223	(0,30]
9.79868	DD	68.0959	1223	(0,30]
5.63736	DD	0	1223	(0,30]
21.0562	DD	0	1223	(0,30]
24.6155	DD	0	1223	(0,30]
20.1435	DD	0	1223	(0,30]
19.2631	DD	0	1223	(0,30]
23.2201	DD	0	1223	(0,30]
23.7611	DD	0	1223	(0,30]
24.5492	DD	0	1223	(0,30]
34.5018	DD	0	1223	(30,60]
42.5858	DD	0	1223	(30,60]
31.2312	DD	0	1224	(30,60]
23.9044	DD	0	1224	(0,30]
8.23107	DD	0	1224	(0,30]
4.48655	DD	0	1224	(0,30]
13.8156	DD	0	1224	(0,30]
15.8222	DD	0	1224	(0,30]
15.5238	DD	0	1224	(0,30]
17.6106	DD	0	1224	(0,30]
17.2768	DD	0	1224	(0,30]
14.7778	DD	0	1224	(0,30]
14.6819	DD	0	1224	(0,30]
21.7635	DD	0	1224	(0,30]
12.5685	DD	0	1224	(0,30]
14.9289	DD	267.607	1224	(0,30]
18.2286	DD	0	1224	(0,30]
26.3644	DD	0	1224	(0,30]
16.4546	DD	0	1224	(0,30]
20.431	DD	0	1224	(0,30]
21.0405	DD	0	1224	(0,30]
9.79868	DD	0	1224	(0,30]
5.63736	DD	0	1224	(0,30]
21.0562	DD	0	1224	(0,30]
24.6155	DD	0	1224	(0,30]
20.1435	DD	0	1224	(0,30]
19.2631	DD	0	1224	(0,30]
23.2201	DD	0	1224	(0,30]
23.7611	DD	0	1224	(0,30]
24.5492	DD	0	1224	(0,30]
34.5018	DD	0	1224	(30,60]
42.5858	DD	0	1224	(30,60]
31.2312	DD	0	1225	(30,60]
23.9044	DD	0	1225	(0,30]
8.23107	DD	0	1225	(0,30]
4.48655	DD	0	1225	(0,30]
13.8156	DD	22.1671	1225	(0,30]
15.8222	DD	0	1225	(0,30]
15.5238	DD	33.2506	1225	(0,30]
17.6106	DD	0	1225	(0,30]
17.2768	DD	0	1225	(0,30]
14.7778	DD	22.1671	1225	(0,30]
14.6819	DD	0	1225	(0,30]
21.7635	DD	0	1225	(0,30]
12.5685	DD	0	1225	(0,30]
14.9289	DD	0	1225	(0,30]
18.2286	DD	0	1225	(0,30]
26.3644	DD	0	1225	(0,30]
16.4546	DD	0	1225	(0,30]
20.431	DD	0	1225	(0,30]
21.0405	DD	0	1225	(0,30]
9.79868	DD	0	1225	(0,30]
5.63736	DD	0	1225	(0,30]
21.0562	DD	0	1225	(0,30]
24.6155	DD	0	1225	(0,30]
20.1435	DD	0	1225	(0,30]
19.2631	DD	0	1225	(0,30]
23.2201	DD	0	1225	(0,30]
23.7611	DD	0	1225	(0,30]
24.5492	DD	0	1225	(0,30]
34.5018	DD	0	1225	(30,60]
42.5858	DD	0	1225	(30,60]
31.2312	DD	190.551	1226	(30,60]
23.9044	DD	314.804	1226	(0,30]
8.23107	DD	246.395	1226	(0,30]
4.48655	DD	403.472	1226	(0,30]
13.8156	DD	192.036	1226	(0,30]
15.8222	DD	620.678	1226	(0,30]
15.5238	DD	368.63	1226	(0,30]
17.6106	DD	346.994	1226	(0,30]
17.2768	DD	450.677	1226	(0,30]
14.7778	DD	258.758	1226	(0,30]
14.6819	DD	355.526	1226	(0,30]
21.7635	DD	458.688	1226	(0,30]
12.5685	DD	1147.46	1226	(0,30]
14.9289	DD	509.843	1226	(0,30]
18.2286	DD	731.514	1226	(0,30]
26.3644	DD	425.002	1226	(0,30]
16.4546	DD	284.105	1226	(0,30]
20.431	DD	360.414	1226	(0,30]
21.0405	DD	565.26	1226	(0,30]
9.79868	DD	698.263	1226	(0,30]
5.63736	DD	332.506	1226	(0,30]
21.0562	DD	199.504	1226	(0,30]
24.6155	DD	254.921	1226	(0,30]
20.1435	DD	277.941	1226	(0,30]
19.2631	DD	88.6683	1226	(0,30]
23.2201	DD	159.635	1226	(0,30]
23.7611	DD	88.9872	1226	(0,30]
24.5492	DD	55.4177	1226	(0,30]
34.5018	DD	91.2198	1226	(30,60]
42.5858	DD	148.232	1226	(30,60]
31.2312	DD	88.6683	1227	(30,60]
23.9044	DD	0	1227	(0,30]
8.23107	DD	0	1227	(0,30]
4.48655	DD	0	1227	(0,30]
13.8156	DD	57.0124	1227	(0,30]
15.8222	DD	77.5848	1227	(0,30]
15.5238	DD	155.17	1227	(0,30]
17.6106	DD	44.3342	1227	(0,30]
17.2768	DD	77.5848	1227	(0,30]
14.7778	DD	0	1227	(0,30]
14.6819	DD	490.227	1227	(0,30]
21.7635	DD	644.759	1227	(0,30]
12.5685	DD	324.931	1227	(0,30]
14.9289	DD	0	1227	(0,30]
18.2286	DD	100.178	1227	(0,30]
26.3644	DD	67.3537	1227	(0,30]
16.4546	DD	310.658	1227	(0,30]
20.431	DD	669.796	1227	(0,30]
21.0405	DD	379.287	1227	(0,30]
9.79868	DD	366.714	1227	(0,30]
5.63736	DD	687.179	1227	(0,30]
21.0562	DD	455.278	1227	(0,30]
24.6155	DD	642.845	1227	(0,30]
20.1435	DD	590.411	1227	(0,30]
19.2631	DD	665.012	1227	(0,30]
23.2201	DD	179.894	1227	(0,30]
23.7611	DD	516.549	1227	(0,30]
24.5492	DD	555.456	1227	(0,30]
34.5018	DD	543.52	1227	(30,60]
42.5858	DD	199.93	1227	(30,60]
31.2312	DD	22.1671	1228	(30,60]
23.9044	DD	0	1228	(0,30]
8.23107	DD	0	1228	(0,30]
4.48655	DD	0	1228	(0,30]
13.8156	DD	0	1228	(0,30]
15.8222	DD	0	1228	(0,30]
15.5238	DD	0	1228	(0,30]
17.6106	DD	0	1228	(0,30]
17.2768	DD	0	1228	(0,30]
14.7778	DD	0	1228	(0,30]
14.6819	DD	0	1228	(0,30]
21.7635	DD	0	1228	(0,30]
12.5685	DD	0	1228	(0,30]
14.9289	DD	0	1228	(0,30]
18.2286	DD	0	1228	(0,30]
26.3644	DD	0	1228	(0,30]
16.4546	DD	0	1228	(0,30]
20.431	DD	0	1228	(0,30]
21.0405	DD	0	1228	(0,30]
9.79868	DD	0	1228	(0,30]
5.63736	DD	188.42	1228	(0,30]
21.0562	DD	413.829	1228	(0,30]
24.6155	DD	277.623	1228	(0,30]
20.1435	DD	99.7519	1228	(0,30]
19.2631	DD	344.124	1228	(0,30]
23.2201	DD	477.66	1228	(0,30]
23.7611	DD	266.005	1228	(0,30]
24.5492	DD	121.919	1228	(0,30]
34.5018	DD	266.539	1228	(30,60]
42.5858	DD	110.835	1228	(30,60]
31.2312	DD	476.592	1229	(30,60]
23.9044	DD	0	1229	(0,30]
8.23107	DD	0	1229	(0,30]
4.48655	DD	0	1229	(0,30]
13.8156	DD	0	1229	(0,30]
15.8222	DD	0	1229	(0,30]
15.5238	DD	0	1229	(0,30]
17.6106	DD	0	1229	(0,30]
17.2768	DD	0	1229	(0,30]
14.7778	DD	0	1229	(0,30]
14.6819	DD	0	1229	(0,30]
21.7635	DD	0	1229	(0,30]
12.5685	DD	0	1229	(0,30]
14.9289	DD	0	1229	(0,30]
18.2286	DD	0	1229	(0,30]
26.3644	DD	0	1229	(0,30]
16.4546	DD	44.3342	1229	(0,30]
20.431	DD	22.1671	1229	(0,30]
21.0405	DD	121.919	1229	(0,30]
9.79868	DD	33.2506	1229	(0,30]
5.63736	DD	11.0835	1229	(0,30]
21.0562	DD	299.256	1229	(0,30]
24.6155	DD	121.919	1229	(0,30]
20.1435	DD	33.2506	1229	(0,30]
19.2631	DD	155.17	1229	(0,30]
23.2201	DD	232.754	1229	(0,30]
23.7611	DD	221.671	1229	(0,30]
24.5492	DD	221.671	1229	(0,30]
34.5018	DD	343.59	1229	(30,60]
42.5858	DD	354.673	1229	(30,60]
31.2312	DD	387.924	1230	(30,60]
23.9044	DD	1119.44	1230	(0,30]
8.23107	DD	1341.11	1230	(0,30]
4.48655	DD	1052.94	1230	(0,30]
13.8156	DD	1075.1	1230	(0,30]
15.8222	DD	897.767	1230	(0,30]
15.5238	DD	1130.52	1230	(0,30]
17.6106	DD	1041.85	1230	(0,30]
17.2768	DD	898.619	1230	(0,30]
14.7778	DD	1086.61	1230	(0,30]
14.6819	DD	919.934	1230	(0,30]
21.7635	DD	953.184	1230	(0,30]
12.5685	DD	665.439	1230	(0,30]
14.9289	DD	809.098	1230	(0,30]
18.2286	DD	1197.02	1230	(0,30]
26.3644	DD	1972.87	1230	(0,30]
16.4546	DD	2119.09	1230	(0,30]
20.431	DD	1640.36	1230	(0,30]
21.0405	DD	1573.86	1230	(0,30]
9.79868	DD	2018.06	1230	(0,30]
5.63736	DD	354.673	1230	(0,30]
21.0562	DD	698.263	1230	(0,30]
24.6155	DD	731.514	1230	(0,30]
20.1435	DD	775.848	1230	(0,30]
19.2631	DD	875.6	1230	(0,30]
23.2201	DD	964.268	1230	(0,30]
23.7611	DD	731.514	1230	(0,30]
24.5492	DD	809.098	1230	(0,30]
34.5018	DD	820.182	1230	(30,60]
42.5858	DD	1330.88	1230	(30,60]
31.2312	DD	0	1231	(30,60]
23.9044	DD	34.2074	1231	(0,30]
8.23107	DD	0	1231	(0,30]
4.48655	DD	11.0835	1231	(0,30]
13.8156	DD	22.8049	1231	(0,30]
15.8222	DD	11.4025	1231	(0,30]
15.5238	DD	0	1231	(0,30]
17.6106	DD	22.8049	1231	(0,30]
17.2768	DD	91.2198	1231	(0,30]
14.7778	DD	0	1231	(0,30]
14.6819	DD	133.002	1231	(0,30]
21.7635	DD	0	1231	(0,30]
12.5685	DD	158.997	1231	(0,30]
14.9289	DD	0	1231	(0,30]
18.2286	DD	0	1231	(0,30]
26.3644	DD	0	1231	(0,30]
16.4546	DD	0	1231	(0,30]
20.431	DD	0	1231	(0,30]
21.0405	DD	0	1231	(0,30]
9.79868	DD	0	1231	(0,30]
5.63736	DD	526.348	1231	(0,30]
21.0562	DD	237.538	1231	(0,30]
24.6155	DD	0	1231	(0,30]
20.1435	DD	0	1231	(0,30]
19.2631	DD	0	1231	(0,30]
23.2201	DD	34.2074	1231	(0,30]
23.7611	DD	210.587	1231	(0,30]
24.5492	DD	33.2506	1231	(0,30]
34.5018	DD	55.4177	1231	(30,60]
42.5858	DD	274.735	1231	(30,60]
31.2312	DD	310.339	1232	(30,60]
23.9044	DD	742.597	1232	(0,30]
8.23107	DD	942.101	1232	(0,30]
4.48655	DD	864.516	1232	(0,30]
13.8156	DD	676.096	1232	(0,30]
15.8222	DD	665.012	1232	(0,30]
15.5238	DD	875.6	1232	(0,30]
17.6106	DD	809.098	1232	(0,30]
17.2768	DD	665.012	1232	(0,30]
14.7778	DD	543.093	1232	(0,30]
14.6819	DD	232.754	1232	(0,30]
21.7635	DD	33.2506	1232	(0,30]
12.5685	DD	0	1232	(0,30]
14.9289	DD	0	1232	(0,30]
18.2286	DD	0	1232	(0,30]
26.3644	DD	0	1232	(0,30]
16.4546	DD	0	1232	(0,30]
20.431	DD	0	1232	(0,30]
21.0405	DD	0	1232	(0,30]
9.79868	DD	0	1232	(0,30]
5.63736	DD	0	1232	(0,30]
21.0562	DD	709.346	1232	(0,30]
24.6155	DD	365.757	1232	(0,30]
20.1435	DD	390.594	1232	(0,30]
19.2631	DD	0	1232	(0,30]
23.2201	DD	0	1232	(0,30]
23.7611	DD	0	1232	(0,30]
24.5492	DD	0	1232	(0,30]
34.5018	DD	22.1671	1232	(30,60]
42.5858	DD	11.4025	1232	(30,60]
31.2312	DD	598.511	1233	(30,60]
23.9044	DD	720.43	1233	(0,30]
8.23107	DD	898.193	1233	(0,30]
4.48655	DD	743.876	1233	(0,30]
13.8156	DD	543.093	1233	(0,30]
15.8222	DD	376.84	1233	(0,30]
15.5238	DD	609.595	1233	(0,30]
17.6106	DD	443.342	1233	(0,30]
17.2768	DD	753.681	1233	(0,30]
14.7778	DD	886.683	1233	(0,30]
14.6819	DD	920.36	1233	(0,30]
21.7635	DD	343.59	1233	(0,30]
12.5685	DD	642.845	1233	(0,30]
14.9289	DD	764.764	1233	(0,30]
18.2286	DD	555.029	1233	(0,30]
26.3644	DD	354.673	1233	(0,30]
16.4546	DD	0	1233	(0,30]
20.431	DD	277.088	1233	(0,30]
21.0405	DD	277.088	1233	(0,30]
9.79868	DD	44.3342	1233	(0,30]
5.63736	DD	454.425	1233	(0,30]
21.0562	DD	66.5012	1233	(0,30]
24.6155	DD	1042.28	1233	(0,30]
20.1435	DD	965.12	1233	(0,30]
19.2631	DD	1019.69	1233	(0,30]
23.2201	DD	798.015	1233	(0,30]
23.7611	DD	908.85	1233	(0,30]
24.5492	DD	1208.11	1233	(0,30]
34.5018	DD	798.441	1233	(30,60]
42.5858	DD	1052.94	1233	(30,60]
31.2312	DD	0	1234	(30,60]
23.9044	DD	11.0835	1234	(0,30]
8.23107	DD	221.671	1234	(0,30]
4.48655	DD	232.754	1234	(0,30]
13.8156	DD	391.432	1234	(0,30]
15.8222	DD	88.6683	1234	(0,30]
15.5238	DD	188.42	1234	(0,30]
17.6106	DD	454.425	1234	(0,30]
17.2768	DD	99.7519	1234	(0,30]
14.7778	DD	554.177	1234	(0,30]
14.6819	DD	0	1234	(0,30]
21.7635	DD	0	1234	(0,30]
12.5685	DD	0	1234	(0,30]
14.9289	DD	0	1234	(0,30]
18.2286	DD	0	1234	(0,30]
26.3644	DD	0	1234	(0,30]
16.4546	DD	0	1234	(0,30]
20.431	DD	0	1234	(0,30]
21.0405	DD	0	1234	(0,30]
9.79868	DD	0	1234	(0,30]
5.63736	DD	365.757	1234	(0,30]
21.0562	DD	0	1234	(0,30]
24.6155	DD	0	1234	(0,30]
20.1435	DD	0	1234	(0,30]
19.2631	DD	11.0835	1234	(0,30]
23.2201	DD	0	1234	(0,30]
23.7611	DD	0	1234	(0,30]
24.5492	DD	0	1234	(0,30]
34.5018	DD	0	1234	(30,60]
42.5858	DD	11.0835	1234	(30,60]
31.2312	DD	200.994	1235	(30,60]
23.9044	DD	133.855	1235	(0,30]
8.23107	DD	188.739	1235	(0,30]
4.48655	DD	223.903	1235	(0,30]
13.8156	DD	236.373	1235	(0,30]
15.8222	DD	144.086	1235	(0,30]
15.5238	DD	555.453	1235	(0,30]
17.6106	DD	244.264	1235	(0,30]
17.2768	DD	88.9872	1235	(0,30]
14.7778	DD	436.196	1235	(0,30]
14.6819	DD	471.689	1235	(0,30]
21.7635	DD	66.5012	1235	(0,30]
12.5685	DD	102.309	1235	(0,30]
14.9289	DD	0	1235	(0,30]
18.2286	DD	0	1235	(0,30]
26.3644	DD	0	1235	(0,30]
16.4546	DD	0	1235	(0,30]
20.431	DD	0	1235	(0,30]
21.0405	DD	155.17	1235	(0,30]
9.79868	DD	210.587	1235	(0,30]
5.63736	DD	445.789	1235	(0,30]
21.0562	DD	266.005	1235	(0,30]
24.6155	DD	121.919	1235	(0,30]
20.1435	DD	243.838	1235	(0,30]
19.2631	DD	155.596	1235	(0,30]
23.2201	DD	233.711	1235	(0,30]
23.7611	DD	55.4177	1235	(0,30]
24.5492	DD	133.002	1235	(0,30]
34.5018	DD	215.058	1235	(30,60]
42.5858	DD	44.3342	1235	(30,60]
31.2312	DD	568.465	1236	(30,60]
23.9044	DD	450.284	1236	(0,30]
8.23107	DD	349.999	1236	(0,30]
4.48655	DD	404.882	1236	(0,30]
13.8156	DD	671.955	1236	(0,30]
15.8222	DD	1164.84	1236	(0,30]
15.5238	DD	459.232	1236	(0,30]
17.6106	DD	301.926	1236	(0,30]
17.2768	DD	1041.85	1236	(0,30]
14.7778	DD	731.514	1236	(0,30]
14.6819	DD	786.931	1236	(0,30]
21.7635	DD	254.921	1236	(0,30]
12.5685	DD	199.504	1236	(0,30]
14.9289	DD	290.842	1236	(0,30]
18.2286	DD	631.762	1236	(0,30]
26.3644	DD	288.172	1236	(0,30]
16.4546	DD	221.671	1236	(0,30]
20.431	DD	410.091	1236	(0,30]
21.0405	DD	421.174	1236	(0,30]
9.79868	DD	620.678	1236	(0,30]
5.63736	DD	0	1236	(0,30]
21.0562	DD	0	1236	(0,30]
24.6155	DD	0	1236	(0,30]
20.1435	DD	0	1236	(0,30]
19.2631	DD	0	1236	(0,30]
23.2201	DD	0	1236	(0,30]
23.7611	DD	0	1236	(0,30]
24.5492	DD	0	1236	(0,30]
34.5018	DD	0	1236	(30,60]
42.5858	DD	0	1236	(30,60]
31.2312	DD	102.303	1237	(30,60]
23.9044	DD	57.0124	1237	(0,30]
8.23107	DD	0	1237	(0,30]
4.48655	DD	0	1237	(0,30]
13.8156	DD	68.4148	1237	(0,30]
15.8222	DD	22.8049	1237	(0,30]
15.5238	DD	0	1237	(0,30]
17.6106	DD	0	1237	(0,30]
17.2768	DD	0	1237	(0,30]
14.7778	DD	0	1237	(0,30]
14.6819	DD	0	1237	(0,30]
21.7635	DD	0	1237	(0,30]
12.5685	DD	0	1237	(0,30]
14.9289	DD	0	1237	(0,30]
18.2286	DD	0	1237	(0,30]
26.3644	DD	0	1237	(0,30]
16.4546	DD	0	1237	(0,30]
20.431	DD	0	1237	(0,30]
21.0405	DD	0	1237	(0,30]
9.79868	DD	0	1237	(0,30]
5.63736	DD	284.743	1237	(0,30]
21.0562	DD	44.972	1237	(0,30]
24.6155	DD	0	1237	(0,30]
20.1435	DD	22.8049	1237	(0,30]
19.2631	DD	0	1237	(0,30]
23.2201	DD	0	1237	(0,30]
23.7611	DD	0	1237	(0,30]
24.5492	DD	0	1237	(0,30]
34.5018	DD	0	1237	(30,60]
42.5858	DD	0	1237	(30,60]
31.2312	DD	421.174	1238	(30,60]
23.9044	DD	11.0835	1238	(0,30]
8.23107	DD	55.4177	1238	(0,30]
4.48655	DD	77.5848	1238	(0,30]
13.8156	DD	33.2506	1238	(0,30]
15.8222	DD	66.5012	1238	(0,30]
15.5238	DD	66.5012	1238	(0,30]
17.6106	DD	99.7519	1238	(0,30]
17.2768	DD	33.2506	1238	(0,30]
14.7778	DD	22.1671	1238	(0,30]
14.6819	DD	0	1238	(0,30]
21.7635	DD	0	1238	(0,30]
12.5685	DD	0	1238	(0,30]
14.9289	DD	0	1238	(0,30]
18.2286	DD	0	1238	(0,30]
26.3644	DD	0	1238	(0,30]
16.4546	DD	0	1238	(0,30]
20.431	DD	0	1238	(0,30]
21.0405	DD	0	1238	(0,30]
9.79868	DD	0	1238	(0,30]
5.63736	DD	487.676	1238	(0,30]
21.0562	DD	11.0835	1238	(0,30]
24.6155	DD	77.5848	1238	(0,30]
20.1435	DD	56.4858	1238	(0,30]
19.2631	DD	210.587	1238	(0,30]
23.2201	DD	88.6683	1238	(0,30]
23.7611	DD	155.17	1238	(0,30]
24.5492	DD	77.5848	1238	(0,30]
34.5018	DD	144.086	1238	(30,60]
42.5858	DD	121.919	1238	(30,60]
43.6477	DD	0	1216	(30,60]
31.6124	DD	0	1216	(30,60]
23.8465	DD	0	1216	(0,30]
24.2092	DD	0	1216	(0,30]
27.4491	DD	0	1216	(0,30]
18.7076	DD	0	1216	(0,30]
17.8769	DD	0	1216	(0,30]
26.0681	DD	0	1216	(0,30]
27.5159	DD	0	1216	(0,30]
23.8933	DD	0	1216	(0,30]
36.5697	DD	0	1216	(30,60]
32.4823	DD	0	1216	(30,60]
36.2172	DD	0	1216	(30,60]
36.882	DD	0	1216	(30,60]
36.8931	DD	0	1216	(30,60]
41.1058	DD	0	1216	(30,60]
44.5546	DD	0	1216	(30,60]
46.8194	DD	0	1216	(30,60]
45.6866	DD	0	1216	(30,60]
42.9244	DD	0	1216	(30,60]
42.0307	DD	0	1216	(30,60]
18.6038	DD	0	1216	(0,30]
33.4456	DD	0	1216	(30,60]
39.4443	DD	0	1216	(30,60]
47.1699	DD	0	1216	(30,60]
43.6832	DD	0	1216	(30,60]
49.6663	DD	0	1216	(30,60]
53.8332	DD	0	1216	(30,60]
52.7161	DD	0	1216	(30,60]
59.6992	DD	0	1216	(30,60]
43.6477	DD	0	1217	(30,60]
31.6124	DD	0	1217	(30,60]
23.8465	DD	0	1217	(0,30]
24.2092	DD	0	1217	(0,30]
27.4491	DD	0	1217	(0,30]
18.7076	DD	0	1217	(0,30]
17.8769	DD	0	1217	(0,30]
26.0681	DD	0	1217	(0,30]
27.5159	DD	0	1217	(0,30]
23.8933	DD	0	1217	(0,30]
36.5697	DD	0	1217	(30,60]
32.4823	DD	0	1217	(30,60]
36.2172	DD	0	1217	(30,60]
36.882	DD	0	1217	(30,60]
36.8931	DD	0	1217	(30,60]
41.1058	DD	0	1217	(30,60]
44.5546	DD	0	1217	(30,60]
46.8194	DD	0	1217	(30,60]
45.6866	DD	0	1217	(30,60]
42.9244	DD	0	1217	(30,60]
42.0307	DD	0	1217	(30,60]
18.6038	DD	0	1217	(0,30]
33.4456	DD	0	1217	(30,60]
39.4443	DD	0	1217	(30,60]
47.1699	DD	0	1217	(30,60]
43.6832	DD	0	1217	(30,60]
49.6663	DD	0	1217	(30,60]
53.8332	DD	0	1217	(30,60]
52.7161	DD	0	1217	(30,60]
59.6992	DD	0	1217	(30,60]
43.6477	DD	0	1218	(30,60]
31.6124	DD	0	1218	(30,60]
23.8465	DD	0	1218	(0,30]
24.2092	DD	0	1218	(0,30]
27.4491	DD	0	1218	(0,30]
18.7076	DD	0	1218	(0,30]
17.8769	DD	0	1218	(0,30]
26.0681	DD	0	1218	(0,30]
27.5159	DD	0	1218	(0,30]
23.8933	DD	0	1218	(0,30]
36.5697	DD	0	1218	(30,60]
32.4823	DD	0	1218	(30,60]
36.2172	DD	0	1218	(30,60]
36.882	DD	0	1218	(30,60]
36.8931	DD	0	1218	(30,60]
41.1058	DD	0	1218	(30,60]
44.5546	DD	0	1218	(30,60]
46.8194	DD	0	1218	(30,60]
45.6866	DD	0	1218	(30,60]
42.9244	DD	0	1218	(30,60]
42.0307	DD	0	1218	(30,60]
18.6038	DD	0	1218	(0,30]
33.4456	DD	0	1218	(30,60]
39.4443	DD	0	1218	(30,60]
47.1699	DD	0	1218	(30,60]
43.6832	DD	0	1218	(30,60]
49.6663	DD	0	1218	(30,60]
53.8332	DD	0	1218	(30,60]
52.7161	DD	0	1218	(30,60]
59.6992	DD	0	1218	(30,60]
43.6477	DD	0	1219	(30,60]
31.6124	DD	0	1219	(30,60]
23.8465	DD	0	1219	(0,30]
24.2092	DD	0	1219	(0,30]
27.4491	DD	22.1671	1219	(0,30]
18.7076	DD	0	1219	(0,30]
17.8769	DD	0	1219	(0,30]
26.0681	DD	11.0835	1219	(0,30]
27.5159	DD	0	1219	(0,30]
23.8933	DD	0	1219	(0,30]
36.5697	DD	354.673	1219	(30,60]
32.4823	DD	875.6	1219	(30,60]
36.2172	DD	509.843	1219	(30,60]
36.882	DD	144.086	1219	(30,60]
36.8931	DD	843.417	1219	(30,60]
41.1058	DD	576.344	1219	(30,60]
44.5546	DD	399.007	1219	(30,60]
46.8194	DD	155.17	1219	(30,60]
45.6866	DD	354.673	1219	(30,60]
42.9244	DD	487.676	1219	(30,60]
42.0307	DD	77.5848	1219	(30,60]
18.6038	DD	343.59	1219	(0,30]
33.4456	DD	210.587	1219	(30,60]
39.4443	DD	11.0835	1219	(30,60]
47.1699	DD	277.088	1219	(30,60]
43.6832	DD	121.919	1219	(30,60]
49.6663	DD	66.5012	1219	(30,60]
53.8332	DD	44.3342	1219	(30,60]
52.7161	DD	221.671	1219	(30,60]
59.6992	DD	199.504	1219	(30,60]
43.6477	DD	0	1220	(30,60]
31.6124	DD	0	1220	(30,60]
23.8465	DD	0	1220	(0,30]
24.2092	DD	0	1220	(0,30]
27.4491	DD	0	1220	(0,30]
18.7076	DD	0	1220	(0,30]
17.8769	DD	0	1220	(0,30]
26.0681	DD	0	1220	(0,30]
27.5159	DD	0	1220	(0,30]
23.8933	DD	0	1220	(0,30]
36.5697	DD	0	1220	(30,60]
32.4823	DD	0	1220	(30,60]
36.2172	DD	0	1220	(30,60]
36.882	DD	0	1220	(30,60]
36.8931	DD	0	1220	(30,60]
41.1058	DD	0	1220	(30,60]
44.5546	DD	0	1220	(30,60]
46.8194	DD	0	1220	(30,60]
45.6866	DD	0	1220	(30,60]
42.9244	DD	0	1220	(30,60]
42.0307	DD	0	1220	(30,60]
18.6038	DD	0	1220	(0,30]
33.4456	DD	0	1220	(30,60]
39.4443	DD	0	1220	(30,60]
47.1699	DD	0	1220	(30,60]
43.6832	DD	0	1220	(30,60]
49.6663	DD	0	1220	(30,60]
53.8332	DD	0	1220	(30,60]
52.7161	DD	0	1220	(30,60]
59.6992	DD	0	1220	(30,60]
43.6477	DD	0	1221	(30,60]
31.6124	DD	0	1221	(30,60]
23.8465	DD	0	1221	(0,30]
24.2092	DD	0	1221	(0,30]
27.4491	DD	0	1221	(0,30]
18.7076	DD	0	1221	(0,30]
17.8769	DD	0	1221	(0,30]
26.0681	DD	0	1221	(0,30]
27.5159	DD	0	1221	(0,30]
23.8933	DD	0	1221	(0,30]
36.5697	DD	0	1221	(30,60]
32.4823	DD	0	1221	(30,60]
36.2172	DD	0	1221	(30,60]
36.882	DD	0	1221	(30,60]
36.8931	DD	0	1221	(30,60]
41.1058	DD	0	1221	(30,60]
44.5546	DD	0	1221	(30,60]
46.8194	DD	0	1221	(30,60]
45.6866	DD	0	1221	(30,60]
42.9244	DD	0	1221	(30,60]
42.0307	DD	0	1221	(30,60]
18.6038	DD	0	1221	(0,30]
33.4456	DD	0	1221	(30,60]
39.4443	DD	0	1221	(30,60]
47.1699	DD	0	1221	(30,60]
43.6832	DD	0	1221	(30,60]
49.6663	DD	0	1221	(30,60]
53.8332	DD	0	1221	(30,60]
52.7161	DD	0	1221	(30,60]
59.6992	DD	0	1221	(30,60]
43.6477	DD	146.637	1222	(30,60]
31.6124	DD	0	1222	(30,60]
23.8465	DD	144.086	1222	(0,30]
24.2092	DD	57.0124	1222	(0,30]
27.4491	DD	121.919	1222	(0,30]
18.7076	DD	122.771	1222	(0,30]
17.8769	DD	89.6251	1222	(0,30]
26.0681	DD	254.921	1222	(0,30]
27.5159	DD	166.253	1222	(0,30]
23.8933	DD	134.707	1222	(0,30]
36.5697	DD	182.44	1222	(30,60]
32.4823	DD	11.0835	1222	(30,60]
36.2172	DD	99.7518	1222	(30,60]
36.882	DD	210.587	1222	(30,60]
36.8931	DD	0	1222	(30,60]
41.1058	DD	11.0835	1222	(30,60]
44.5546	DD	0	1222	(30,60]
46.8194	DD	0	1222	(30,60]
45.6866	DD	11.0835	1222	(30,60]
42.9244	DD	0	1222	(30,60]
42.0307	DD	0	1222	(30,60]
18.6038	DD	0	1222	(0,30]
33.4456	DD	0	1222	(30,60]
39.4443	DD	0	1222	(30,60]
47.1699	DD	44.3342	1222	(30,60]
43.6832	DD	189.273	1222	(30,60]
49.6663	DD	420.419	1222	(30,60]
53.8332	DD	263.115	1222	(30,60]
52.7161	DD	254.921	1222	(30,60]
59.6992	DD	501.528	1222	(30,60]
43.6477	DD	0	1223	(30,60]
31.6124	DD	0	1223	(30,60]
23.8465	DD	0	1223	(0,30]
24.2092	DD	0	1223	(0,30]
27.4491	DD	0	1223	(0,30]
18.7076	DD	0	1223	(0,30]
17.8769	DD	33.2506	1223	(0,30]
26.0681	DD	0	1223	(0,30]
27.5159	DD	0	1223	(0,30]
23.8933	DD	0	1223	(0,30]
36.5697	DD	122.876	1223	(30,60]
32.4823	DD	11.4025	1223	(30,60]
36.2172	DD	34.2074	1223	(30,60]
36.882	DD	148.232	1223	(30,60]
36.8931	DD	0	1223	(30,60]
41.1058	DD	0	1223	(30,60]
44.5546	DD	0	1223	(30,60]
46.8194	DD	171.037	1223	(30,60]
45.6866	DD	102.622	1223	(30,60]
42.9244	DD	102.622	1223	(30,60]
42.0307	DD	0	1223	(30,60]
18.6038	DD	0	1223	(0,30]
33.4456	DD	34.2074	1223	(30,60]
39.4443	DD	0	1223	(30,60]
47.1699	DD	68.63	1223	(30,60]
43.6832	DD	45.6099	1223	(30,60]
49.6663	DD	0	1223	(30,60]
53.8332	DD	0	1223	(30,60]
52.7161	DD	0	1223	(30,60]
59.6992	DD	0	1223	(30,60]
43.6477	DD	0	1224	(30,60]
31.6124	DD	0	1224	(30,60]
23.8465	DD	0	1224	(0,30]
24.2092	DD	0	1224	(0,30]
27.4491	DD	0	1224	(0,30]
18.7076	DD	0	1224	(0,30]
17.8769	DD	68.4148	1224	(0,30]
26.0681	DD	0	1224	(0,30]
27.5159	DD	0	1224	(0,30]
23.8933	DD	0	1224	(0,30]
36.5697	DD	0	1224	(30,60]
32.4823	DD	0	1224	(30,60]
36.2172	DD	0	1224	(30,60]
36.882	DD	0	1224	(30,60]
36.8931	DD	0	1224	(30,60]
41.1058	DD	0	1224	(30,60]
44.5546	DD	0	1224	(30,60]
46.8194	DD	0	1224	(30,60]
45.6866	DD	0	1224	(30,60]
42.9244	DD	0	1224	(30,60]
42.0307	DD	11.0835	1224	(30,60]
18.6038	DD	155.17	1224	(0,30]
33.4456	DD	0	1224	(30,60]
39.4443	DD	22.1671	1224	(30,60]
47.1699	DD	0	1224	(30,60]
43.6832	DD	0	1224	(30,60]
49.6663	DD	0	1224	(30,60]
53.8332	DD	0	1224	(30,60]
52.7161	DD	0	1224	(30,60]
59.6992	DD	0	1224	(30,60]
43.6477	DD	0	1225	(30,60]
31.6124	DD	0	1225	(30,60]
23.8465	DD	0	1225	(0,30]
24.2092	DD	0	1225	(0,30]
27.4491	DD	0	1225	(0,30]
18.7076	DD	0	1225	(0,30]
17.8769	DD	11.0835	1225	(0,30]
26.0681	DD	0	1225	(0,30]
27.5159	DD	0	1225	(0,30]
23.8933	DD	0	1225	(0,30]
36.5697	DD	0	1225	(30,60]
32.4823	DD	0	1225	(30,60]
36.2172	DD	0	1225	(30,60]
36.882	DD	0	1225	(30,60]
36.8931	DD	0	1225	(30,60]
41.1058	DD	0	1225	(30,60]
44.5546	DD	0	1225	(30,60]
46.8194	DD	0	1225	(30,60]
45.6866	DD	0	1225	(30,60]
42.9244	DD	0	1225	(30,60]
42.0307	DD	0	1225	(30,60]
18.6038	DD	0	1225	(0,30]
33.4456	DD	0	1225	(30,60]
39.4443	DD	0	1225	(30,60]
47.1699	DD	0	1225	(30,60]
43.6832	DD	0	1225	(30,60]
49.6663	DD	0	1225	(30,60]
53.8332	DD	0	1225	(30,60]
52.7161	DD	0	1225	(30,60]
59.6992	DD	0	1225	(30,60]
43.6477	DD	133.855	1226	(30,60]
31.6124	DD	521.883	1226	(30,60]
23.8465	DD	262.257	1226	(0,30]
24.2092	DD	482.664	1226	(0,30]
27.4491	DD	572.596	1226	(0,30]
18.7076	DD	524.336	1226	(0,30]
17.8769	DD	282.829	1226	(0,30]
26.0681	DD	444.62	1226	(0,30]
27.5159	DD	335.383	1226	(0,30]
23.8933	DD	532.01	1226	(0,30]
36.5697	DD	396.535	1226	(30,60]
32.4823	DD	190.867	1226	(30,60]
36.2172	DD	125.108	1226	(30,60]
36.882	DD	121.919	1226	(30,60]
36.8931	DD	121.919	1226	(30,60]
41.1058	DD	278.367	1226	(30,60]
44.5546	DD	0	1226	(30,60]
46.8194	DD	77.5848	1226	(30,60]
45.6866	DD	0	1226	(30,60]
42.9244	DD	66.5012	1226	(30,60]
42.0307	DD	188.42	1226	(30,60]
18.6038	DD	321.423	1226	(0,30]
33.4456	DD	147.275	1226	(30,60]
39.4443	DD	380.677	1226	(30,60]
47.1699	DD	144.512	1226	(30,60]
43.6832	DD	232.754	1226	(30,60]
49.6663	DD	392.184	1226	(30,60]
53.8332	DD	609.595	1226	(30,60]
52.7161	DD	67.3537	1226	(30,60]
59.6992	DD	346.256	1226	(30,60]
43.6477	DD	0	1227	(30,60]
31.6124	DD	0	1227	(30,60]
23.8465	DD	55.4177	1227	(0,30]
24.2092	DD	121.919	1227	(0,30]
27.4491	DD	310.339	1227	(0,30]
18.7076	DD	44.3342	1227	(0,30]
17.8769	DD	68.4148	1227	(0,30]
26.0681	DD	0	1227	(0,30]
27.5159	DD	0	1227	(0,30]
23.8933	DD	45.6099	1227	(0,30]
36.5697	DD	333.359	1227	(30,60]
32.4823	DD	66.5012	1227	(30,60]
36.2172	DD	55.4177	1227	(30,60]
36.882	DD	422.453	1227	(30,60]
36.8931	DD	499.185	1227	(30,60]
41.1058	DD	303.62	1227	(30,60]
44.5546	DD	0	1227	(30,60]
46.8194	DD	0	1227	(30,60]
45.6866	DD	0	1227	(30,60]
42.9244	DD	0	1227	(30,60]
42.0307	DD	121.919	1227	(30,60]
18.6038	DD	99.7519	1227	(0,30]
33.4456	DD	267.284	1227	(30,60]
39.4443	DD	22.1671	1227	(30,60]
47.1699	DD	0	1227	(30,60]
43.6832	DD	526.986	1227	(30,60]
49.6663	DD	243.838	1227	(30,60]
53.8332	DD	68.4148	1227	(30,60]
52.7161	DD	204.926	1227	(30,60]
59.6992	DD	521.966	1227	(30,60]
43.6477	DD	0	1228	(30,60]
31.6124	DD	388.992	1228	(30,60]
23.8465	DD	511.979	1228	(0,30]
24.2092	DD	100.286	1228	(0,30]
27.4491	DD	199.504	1228	(0,30]
18.7076	DD	321.423	1228	(0,30]
17.8769	DD	631.762	1228	(0,30]
26.0681	DD	732.048	1228	(0,30]
27.5159	DD	11.0835	1228	(0,30]
23.8933	DD	68.1034	1228	(0,30]
36.5697	DD	799.617	1228	(30,60]
32.4823	DD	245.974	1228	(30,60]
36.2172	DD	22.1671	1228	(30,60]
36.882	DD	55.4177	1228	(30,60]
36.8931	DD	100.286	1228	(30,60]
41.1058	DD	0	1228	(30,60]
44.5546	DD	0	1228	(30,60]
46.8194	DD	0	1228	(30,60]
45.6866	DD	0	1228	(30,60]
42.9244	DD	0	1228	(30,60]
42.0307	DD	33.2506	1228	(30,60]
18.6038	DD	0	1228	(0,30]
33.4456	DD	0	1228	(30,60]
39.4443	DD	0	1228	(30,60]
47.1699	DD	0	1228	(30,60]
43.6832	DD	0	1228	(30,60]
49.6663	DD	0	1228	(30,60]
53.8332	DD	0	1228	(30,60]
52.7161	DD	0	1228	(30,60]
59.6992	DD	0	1228	(30,60]
43.6477	DD	44.3342	1229	(30,60]
31.6124	DD	33.2506	1229	(30,60]
23.8465	DD	33.2506	1229	(0,30]
24.2092	DD	0	1229	(0,30]
27.4491	DD	33.2506	1229	(0,30]
18.7076	DD	33.2506	1229	(0,30]
17.8769	DD	0	1229	(0,30]
26.0681	DD	277.088	1229	(0,30]
27.5159	DD	302.445	1229	(0,30]
23.8933	DD	303.721	1229	(0,30]
36.5697	DD	57.0124	1229	(30,60]
32.4823	DD	665.012	1229	(30,60]
36.2172	DD	177.337	1229	(30,60]
36.882	DD	310.339	1229	(30,60]
36.8931	DD	642.845	1229	(30,60]
41.1058	DD	155.17	1229	(30,60]
44.5546	DD	188.42	1229	(30,60]
46.8194	DD	78.8605	1229	(30,60]
45.6866	DD	278.045	1229	(30,60]
42.9244	DD	255.24	1229	(30,60]
42.0307	DD	833.817	1229	(30,60]
18.6038	DD	322.379	1229	(0,30]
33.4456	DD	598.511	1229	(30,60]
39.4443	DD	743.554	1229	(30,60]
47.1699	DD	277.088	1229	(30,60]
43.6832	DD	213.139	1229	(30,60]
49.6663	DD	0	1229	(30,60]
53.8332	DD	232.754	1229	(30,60]
52.7161	DD	255.878	1229	(30,60]
59.6992	DD	635.589	1229	(30,60]
43.6477	DD	1485.19	1230	(30,60]
31.6124	DD	1330.02	1230	(30,60]
23.8465	DD	1385.44	1230	(0,30]
24.2092	DD	1274.61	1230	(0,30]
27.4491	DD	1374.36	1230	(0,30]
18.7076	DD	1596.46	1230	(0,30]
17.8769	DD	1763.56	1230	(0,30]
26.0681	DD	1596.03	1230	(0,30]
27.5159	DD	1840.72	1230	(0,30]
23.8933	DD	842.349	1230	(0,30]
36.5697	DD	498.759	1230	(30,60]
32.4823	DD	1252.44	1230	(30,60]
36.2172	DD	1664.24	1230	(30,60]
36.882	DD	853.859	1230	(30,60]
36.8931	DD	2128.47	1230	(30,60]
41.1058	DD	1041.85	1230	(30,60]
44.5546	DD	1418.69	1230	(30,60]
46.8194	DD	1862.03	1230	(30,60]
45.6866	DD	1208.11	1230	(30,60]
42.9244	DD	1530.81	1230	(30,60]
42.0307	DD	1618.62	1230	(30,60]
18.6038	DD	1219.19	1230	(0,30]
33.4456	DD	1839.87	1230	(30,60]
39.4443	DD	1385.44	1230	(30,60]
47.1699	DD	1629.28	1230	(30,60]
43.6832	DD	465.509	1230	(30,60]
49.6663	DD	520.926	1230	(30,60]
53.8332	DD	753.681	1230	(30,60]
52.7161	DD	676.096	1230	(30,60]
59.6992	DD	299.256	1230	(30,60]
43.6477	DD	146.319	1231	(30,60]
31.6124	DD	79.8173	1231	(30,60]
23.8465	DD	22.8049	1231	(0,30]
24.2092	DD	0	1231	(0,30]
27.4491	DD	144.086	1231	(0,30]
18.7076	DD	45.6099	1231	(0,30]
17.8769	DD	279.959	1231	(0,30]
26.0681	DD	0	1231	(0,30]
27.5159	DD	0	1231	(0,30]
23.8933	DD	81.3233	1231	(0,30]
36.5697	DD	0	1231	(30,60]
32.4823	DD	11.0835	1231	(30,60]
36.2172	DD	159.635	1231	(30,60]
36.882	DD	467.103	1231	(30,60]
36.8931	DD	58.0881	1231	(30,60]
41.1058	DD	422.663	1231	(30,60]
44.5546	DD	216.989	1231	(30,60]
46.8194	DD	420.297	1231	(30,60]
45.6866	DD	562.15	1231	(30,60]
42.9244	DD	227.1	1231	(30,60]
42.0307	DD	223.265	1231	(30,60]
18.6038	DD	193.842	1231	(0,30]
33.4456	DD	125.427	1231	(30,60]
39.4443	DD	68.4148	1231	(30,60]
47.1699	DD	102.622	1231	(30,60]
43.6832	DD	293.275	1231	(30,60]
49.6663	DD	79.8173	1231	(30,60]
53.8332	DD	79.4984	1231	(30,60]
52.7161	DD	374.368	1231	(30,60]
59.6992	DD	45.6099	1231	(30,60]
43.6477	DD	22.1671	1232	(30,60]
31.6124	DD	133.002	1232	(30,60]
23.8465	DD	188.42	1232	(0,30]
24.2092	DD	0	1232	(0,30]
27.4491	DD	68.1034	1232	(0,30]
18.7076	DD	0	1232	(0,30]
17.8769	DD	33.7847	1232	(0,30]
26.0681	DD	0	1232	(0,30]
27.5159	DD	0	1232	(0,30]
23.8933	DD	0	1232	(0,30]
36.5697	DD	0	1232	(30,60]
32.4823	DD	0	1232	(30,60]
36.2172	DD	55.4177	1232	(30,60]
36.882	DD	22.1671	1232	(30,60]
36.8931	DD	0	1232	(30,60]
41.1058	DD	44.3342	1232	(30,60]
44.5546	DD	22.7011	1232	(30,60]
46.8194	DD	424.587	1232	(30,60]
45.6866	DD	134.278	1232	(30,60]
42.9244	DD	67.777	1232	(30,60]
42.0307	DD	376.84	1232	(30,60]
18.6038	DD	805.277	1232	(0,30]
33.4456	DD	510.911	1232	(30,60]
39.4443	DD	747.07	1232	(30,60]
47.1699	DD	347.417	1232	(30,60]
43.6832	DD	987.607	1232	(30,60]
49.6663	DD	1257.02	1232	(30,60]
53.8332	DD	488.744	1232	(30,60]
52.7161	DD	825.508	1232	(30,60]
59.6992	DD	651.041	1232	(30,60]
43.6477	DD	887.109	1233	(30,60]
31.6124	DD	1064.02	1233	(30,60]
23.8465	DD	1008.6	1233	(0,30]
24.2092	DD	1330.02	1233	(0,30]
27.4491	DD	1296.77	1233	(0,30]
18.7076	DD	1064.02	1233	(0,30]
17.8769	DD	897.767	1233	(0,30]
26.0681	DD	842.349	1233	(0,30]
27.5159	DD	820.182	1233	(0,30]
23.8933	DD	1285.69	1233	(0,30]
36.5697	DD	919.934	1233	(30,60]
32.4823	DD	1286.12	1233	(30,60]
36.2172	DD	410.091	1233	(30,60]
36.882	DD	942.101	1233	(30,60]
36.8931	DD	687.179	1233	(30,60]
41.1058	DD	1141.6	1233	(30,60]
44.5546	DD	1352.19	1233	(30,60]
46.8194	DD	631.762	1233	(30,60]
45.6866	DD	919.934	1233	(30,60]
42.9244	DD	886.683	1233	(30,60]
42.0307	DD	121.919	1233	(30,60]
18.6038	DD	410.091	1233	(0,30]
33.4456	DD	354.673	1233	(30,60]
39.4443	DD	543.093	1233	(30,60]
47.1699	DD	997.518	1233	(30,60]
43.6832	DD	1463.03	1233	(30,60]
49.6663	DD	2072.62	1233	(30,60]
53.8332	DD	1873.54	1233	(30,60]
52.7161	DD	1352.19	1233	(30,60]
59.6992	DD	1174.86	1233	(30,60]
43.6477	DD	0	1234	(30,60]
31.6124	DD	0	1234	(30,60]
23.8465	DD	0	1234	(0,30]
24.2092	DD	0	1234	(0,30]
27.4491	DD	0	1234	(0,30]
18.7076	DD	0	1234	(0,30]
17.8769	DD	0	1234	(0,30]
26.0681	DD	0	1234	(0,30]
27.5159	DD	0	1234	(0,30]
23.8933	DD	0	1234	(0,30]
36.5697	DD	0	1234	(30,60]
32.4823	DD	0	1234	(30,60]
36.2172	DD	0	1234	(30,60]
36.882	DD	0	1234	(30,60]
36.8931	DD	0	1234	(30,60]
41.1058	DD	0	1234	(30,60]
44.5546	DD	0	1234	(30,60]
46.8194	DD	0	1234	(30,60]
45.6866	DD	0	1234	(30,60]
42.9244	DD	0	1234	(30,60]
42.0307	DD	11.0835	1234	(30,60]
18.6038	DD	66.5012	1234	(0,30]
33.4456	DD	210.587	1234	(30,60]
39.4443	DD	11.0835	1234	(30,60]
47.1699	DD	520.926	1234	(30,60]
43.6832	DD	44.3342	1234	(30,60]
49.6663	DD	177.337	1234	(30,60]
53.8332	DD	199.504	1234	(30,60]
52.7161	DD	77.5848	1234	(30,60]
59.6992	DD	99.7519	1234	(30,60]
43.6477	DD	0	1235	(30,60]
31.6124	DD	11.4025	1235	(30,60]
23.8465	DD	0	1235	(0,30]
24.2092	DD	0	1235	(0,30]
27.4491	DD	11.4025	1235	(0,30]
18.7076	DD	0	1235	(0,30]
17.8769	DD	0	1235	(0,30]
26.0681	DD	0	1235	(0,30]
27.5159	DD	166.253	1235	(0,30]
23.8933	DD	133.429	1235	(0,30]
36.5697	DD	0	1235	(30,60]
32.4823	DD	358.936	1235	(30,60]
36.2172	DD	0	1235	(30,60]
36.882	DD	0	1235	(30,60]
36.8931	DD	34.2074	1235	(30,60]
41.1058	DD	0	1235	(30,60]
44.5546	DD	635.696	1235	(30,60]
46.8194	DD	465.509	1235	(30,60]
45.6866	DD	379.606	1235	(30,60]
42.9244	DD	121.919	1235	(30,60]
42.0307	DD	134.919	1235	(30,60]
18.6038	DD	0	1235	(0,30]
33.4456	DD	57.0124	1235	(30,60]
39.4443	DD	0	1235	(30,60]
47.1699	DD	498.759	1235	(30,60]
43.6832	DD	190.334	1235	(30,60]
49.6663	DD	11.0835	1235	(30,60]
53.8332	DD	0	1235	(30,60]
52.7161	DD	0	1235	(30,60]
59.6992	DD	11.0835	1235	(30,60]
43.6477	DD	0	1236	(30,60]
31.6124	DD	88.6683	1236	(30,60]
23.8465	DD	66.5012	1236	(0,30]
24.2092	DD	465.509	1236	(0,30]
27.4491	DD	0	1236	(0,30]
18.7076	DD	88.6683	1236	(0,30]
17.8769	DD	587.428	1236	(0,30]
26.0681	DD	11.0835	1236	(0,30]
27.5159	DD	33.2506	1236	(0,30]
23.8933	DD	88.6683	1236	(0,30]
36.5697	DD	188.42	1236	(30,60]
32.4823	DD	22.1671	1236	(30,60]
36.2172	DD	0	1236	(30,60]
36.882	DD	22.7011	1236	(30,60]
36.8931	DD	491.414	1236	(30,60]
41.1058	DD	827.659	1236	(30,60]
44.5546	DD	46.4704	1236	(30,60]
46.8194	DD	44.8682	1236	(30,60]
45.6866	DD	135.673	1236	(30,60]
[truncated: 17,298 more rows]

## Sheet: Figure 5B
map	bend	rotation	type
1	15.1489	14.5767	WT
1	36.6436	35.8667	WT
1	25.7881	28.4807	WT
1	23.0092	27.112	WT
1	34.5936	24.8969	WT
1	28.3366	15.3086	WT
1	37.375	30.0731	WT
1	35.2217	23.3021	WT
1	25.6215	29.9581	WT
1	25.7274	13.9216	WT
1	30.8728	27.7558	WT
1	27.1558	16.3645	WT
1	32.9498	23.0709	WT
1	21.8078	10.8716	WT
1	28.0433	33.8806	WT
1	26.1173	29.8	WT
1	33.6714	29.4528	WT
1	1.78302	4.67562	WT
1	24.8741	11.8357	WT
1	36.2896	38.1236	WT
1	34.9499	37.0939	WT
1	23.0043	7.18441	WT
1	33.4993	37.6782	WT
1	28.8091	16.6815	WT
1	28.8484	12.8559	WT
1	37.5412	28.9842	WT
1	25.9566	30.5932	WT
1	26.2246	34.8448	WT
1	35.9773	39.228	WT
1	30.0396	32.3857	WT
1	20.388	37.4332	WT
1	33.6516	22.4246	WT
1	25.2712	9.65346	WT
1	22.2818	25.211	WT
1	23.3939	38.1558	WT
1	31.5963	38.5584	WT
1	13.5824	12.9227	WT
1	19.9618	37.5537	WT
1	34.9452	32.9308	WT
1	27.7523	32.6008	WT
1	31.2026	31.9168	WT
1	37.0224	28.4688	WT
1	25.0032	31.1572	WT
1	31.3688	28.2365	WT
1	28.1121	14.899	WT
1	32.7565	36.954	WT
1	27.6793	13.4334	WT
1	30.2042	33.5349	WT
1	28.6569	33.9418	WT
1	16.6305	20.7061	WT
1	27.6692	17.8491	WT
1	30.3847	34.791	WT
1	37.0168	27.7128	WT
1	34.9238	28.6797	WT
1	27.4914	10.5813	WT
1	31.4365	33.0641	WT
1	31.6363	33.9249	WT
1	28.3099	21.8822	WT
1	29.6962	16.4835	WT
1	23.6202	9.20983	WT
1	24.0763	15.7148	WT
1	30.5537	21.2745	WT
1	22.5277	37.2013	WT
1	29.7408	32.7249	WT
1	33.9306	34.8639	WT
1	20.9535	11.8136	WT
1	39.375	28.5996	WT
1	35.0409	26.3293	WT
1	18.3559	15.6466	WT
1	29.8156	19.551	WT
1	26.1707	34.5144	WT
1	24.8668	28.0444	WT
1	28.8781	33.3406	WT
1	35.7541	30.7065	WT
1	30.2697	16.2751	WT
1	33.6701	36.5657	WT
1	23.2857	14.3332	WT
1	15.3077	20.9201	WT
1	26.9414	15.7624	WT
1	33.2942	25.4592	WT
1	35.5465	26.5744	WT
1	25.4431	40.3174	WT
1	22.5663	16.4976	WT
1	26.6163	12.1556	WT
1	29.5099	37.747	WT
1	15.3621	15.5037	WT
1	26.7214	33.0523	WT
1	21.2799	11.181	WT
1	38.3436	29.9193	WT
1	33.2115	26.5276	WT
1	34.0389	29.3679	WT
1	22.4731	19.8795	WT
1	30.2049	23.4152	WT
1	31.6319	25.5094	WT
1	35.1691	28.4262	WT
1	33.2086	36.1977	WT
1	16.3047	19.0745	WT
1	32.5905	33.0295	WT
1	25.5026	34.4016	WT
1	23.7673	18.5704	WT
1	22.1639	16.2921	WT
1	38.6986	29.4699	WT
1	25.9973	33.6252	WT
1	18.5405	5.79153	WT
1	26.331	17.3024	WT
1	34.7092	36.6389	WT
1	23.1606	23.7283	WT
1	21.294	9.35751	WT
1	27.4195	14.6724	WT
1	21.8084	24.5245	WT
1	18.7809	35.758	WT
1	25.9034	27.3596	WT
1	30.7149	25.4702	WT
1	27.3218	23.4962	WT
1	35.8528	43.3875	WT
1	24.0754	9.04512	WT
1	29.7994	28.5999	WT
1	34.3375	23.202	WT
1	31.1432	34.0733	WT
1	26.7958	29.2213	WT
1	42.6131	35.852	WT
1	22.4569	16.7755	WT
1	32.8467	31.271	WT
1	32.0204	28.2428	WT
1	31.0086	33.6331	WT
1	35.4398	30.7389	WT
1	26.5874	31.217	WT
1	29.5293	35.078	WT
1	24.3534	8.2489	WT
1	38.0165	32.6267	WT
1	30.7803	27.8768	WT
1	36.6888	30.0843	WT
1	20.083	6.9313	WT
1	27.0174	32.1971	WT
1	19.2808	16.3322	WT
1	31.3445	22.3409	WT
1	28.2449	24.6224	WT
1	34.9915	29.4336	WT
1	32.865	35.4579	WT
1	29.0407	38.7465	WT
1	38.2362	34.2595	WT
1	25.6422	31.4678	WT
1	36.8903	32.7353	WT
1	26.1734	13.9632	WT
1	20.0737	9.61878	WT
1	38.1691	30.9798	WT
1	37.1718	32.9327	WT
1	25.6416	30.7177	WT
1	28.1632	27.985	WT
1	34.1795	29.9443	WT
1	29.4393	23.4661	WT
1	21.3511	12.4509	WT
1	26.7802	23.9416	WT
1	21.7742	37.0056	WT
1	18.3448	20.5952	WT
1	29.9239	29.6904	WT
1	20.8461	39.5796	WT
1	17.4531	36.6479	WT
1	15.9243	15.9712	WT
1	27.0388	22.8617	WT
1	22.1766	12.7115	WT
1	28.4859	32.9805	WT
1	23.8724	18.1225	WT
1	22.0507	18.5404	WT
1	24.4259	20.0437	WT
1	33.9067	32.6762	WT
1	36.684	26.4701	WT
1	29.2586	33.7461	WT
1	37.8961	34.7133	WT
1	27.0844	34.0494	WT
1	4.05628	6.80112	WT
1	9.8906	7.30214	WT
1	19.6752	10.8118	WT
1	27.8585	19.1951	WT
1	16.1369	20.2407	WT
1	23.43	15.3716	WT
1	26.3319	35.4106	WT
1	17.1743	4.13309	WT
1	14.7932	8.69584	WT
1	25.7974	15.8884	WT
1	24.6885	26.1273	WT
1	31.0297	29.2405	WT
1	28.832	18.3515	WT
1	32.9301	24.0827	WT
1	40.4523	29.1609	WT
1	26.7799	14.9493	WT
1	22.5661	32.3014	WT
1	22.2678	5.41128	WT
1	28.0825	32.861	WT
1	24.8068	15.0828	WT
1	22.5162	13.7336	WT
1	27.4102	27.9999	WT
1	32.696	40.2385	WT
1	25.8096	30.3995	WT
1	15.4804	21.8982	WT
1	25.8028	11.156	WT
1	33.0283	21.4395	WT
1	2.66488	10.67	WT
1	27.4629	37.5317	WT
1	30.3863	22.5848	WT
1	26.2078	25.4309	WT
1	27.6049	25.4378	WT
1	19.7741	36.7573	WT
1	19.0578	14.4303	WT
1	22.8704	39.0402	WT
1	33.2774	26.0052	WT
1	28.758	26.9884	WT
1	35.9008	37.0042	WT
1	24.6999	17.1642	WT
1	26.1929	44.043	WT
1	35.433	38.1084	WT
1	37.36	30.7453	WT
1	15.76	11.2885	WT
1	22.0792	17.1187	WT
1	16.5385	22.0542	WT
1	28.8183	13.5383	WT
1	39.0369	28.9018	WT
1	33.4078	34.9625	WT
1	29.7157	14.0627	WT
1	34.8858	35.725	WT
1	32.059	35.7946	WT
1	20.1935	18.1033	WT
1	30.8593	33.9234	WT
1	20.4172	33.4104	WT
1	30.4015	15.0132	WT
1	31.2736	34.7159	WT
1	14.5819	14.069	WT
1	19.8062	38.417	WT
1	32.1787	32.99	WT
1	23.0031	21.7507	WT
1	24.9334	16.085	WT
1	32.8483	32.7458	WT
1	24.7198	15.2079	WT
1	27.6991	32.9781	WT
1	18.2754	7.76143	WT
1	13.6775	10.1067	WT
1	27.6496	33.273	WT
1	32.2272	27.547	WT
1	30.2613	35.2179	WT
1	40.4107	33.2165	WT
1	29.5977	19.8629	WT
1	24.9408	32.4754	WT
1	30.0076	14.0545	WT
1	28.9702	29.9301	WT
1	23.6158	12.4585	WT
1	23.6981	22.013	WT
1	16.2071	13.8992	WT
1	22.4602	22.1727	WT
1	32.8339	33.7393	WT
1	17.6828	18.0379	WT
1	32.6485	26.1576	WT
1	36.9521	40.0294	WT
1	25.1339	24.0138	WT
1	30.6422	29.3122	WT
1	7.14321	5.19384	WT
1	22.1632	15.2686	WT
1	29.7146	31.7692	WT
1	20.9385	13.0916	WT
1	27.3971	35.9313	WT
1	30.2315	32.4633	WT
1	35.7	38.2599	WT
1	21.7126	18.4115	WT
1	24.0596	8.74735	WT
1	28.0426	11.85	WT
1	27.0153	20.234	WT
1	24.9435	27.6021	WT
1	16.5534	15.6644	WT
1	29.638	32.0051	WT
1	31.6984	14.7634	WT
1	35.713	27.1053	WT
1	30.5409	23.5847	WT
1	19.2998	41.3373	WT
1	21.5233	17.0135	WT
1	16.3245	7.12849	WT
1	20.5957	18.694	WT
1	37.0371	28.3758	WT
1	33.0402	35.3203	WT
1	25.2231	27.2914	WT
1	22.72	24.6704	WT
1	33.8745	21.9358	WT
1	21.645	13.6158	WT
1	17.632	18.3998	WT
1	17.6226	14.898	WT
1	37.9398	42.7807	WT
1	32.2863	29.5084	WT
1	18.4482	18.6667	WT
1	25.7699	25.8545	WT
1	32.3734	23.0232	WT
1	30.4066	31.0441	WT
1	27.0212	24.8123	WT
1	32.1202	35.8936	WT
1	25.2955	38.1073	WT
1	30.7522	36.5725	WT
1	18.8355	17.2788	WT
1	23.4494	21.15	WT
1	19.6042	35.1441	WT
1	7.34859	3.7522	WT
1	26.0125	12.8652	WT
1	27.0645	21.4918	WT
1	37.9481	26.0029	WT
1	20.5079	17.5413	WT
1	25.9039	31.3912	WT
1	32.4118	20.9593	WT
1	17.7986	16.9349	WT
1	29.8529	21.6955	WT
1	25.3181	31.1808	WT
1	22.6305	20.2385	WT
1	22.8489	25.8151	WT
1	34.4645	37.1482	WT
1	25.2087	28.8685	WT
1	19.8837	18.3932	WT
1	31.8817	25.1538	WT
1	21.4998	36.6417	WT
1	25.8262	28.0877	WT
1	24.6824	24.7853	WT
1	30.8362	33.1159	WT
1	24.4568	16.7651	WT
1	23.865	36.0509	WT
1	41.1052	30.6083	WT
1	19.6012	14.6404	WT
1	7.24754	5.63432	WT
1	25.9284	20.0628	WT
1	27.0836	29.3761	WT
1	25.7881	14.1445	WT
1	13.2468	10.0055	WT
1	27.4599	26.2393	WT
1	35.0789	23.8946	WT
1	21.5428	20.8534	WT
1	27.9801	33.6927	WT
1	22.4753	15.1134	WT
1	40.0388	37.0589	WT
1	31.1309	35.3442	WT
1	23.0489	17.315	WT
1	24.121	18.9079	WT
1	25.8469	23.5139	WT
1	21.0235	13.3217	WT
1	26.2276	14.379	WT
1	27.9822	24.575	WT
1	24.3298	37.3231	WT
1	22.9348	23.7804	WT
1	36.0095	30.6684	WT
1	24.8269	20.0076	WT
1	44.6179	36.2442	WT
1	17.7196	0	WT
1	31.497	34.1049	WT
1	29.8002	36.4312	WT
1	19.1696	19.5775	WT
1	19.774	42.0386	WT
1	15.389	33.7589	WT
1	23.0506	8.68464	WT
1	13.3556	4.29686	WT
1	35.1147	37.495	WT
1	24.5393	16.2304	WT
1	32.7193	22.7049	WT
1	18.6698	15.1269	WT
1	13.8481	7.34043	WT
1	19.5207	21.5837	WT
1	27.1524	15.2429	WT
1	23.9487	10.4047	WT
1	25.9853	17.1151	WT
1	25.1262	27.2	WT
1	32.7047	23.7482	WT
1	38.1219	26.6174	WT
1	25.6379	42.6249	WT
1	26.0288	9.01151	WT
1	27.8154	17.2004	WT
1	23.5377	11.2056	WT
1	17.3975	9.73875	WT
1	23.7702	33.2306	WT
1	14.8528	6.38248	WT
1	35.1307	29.1044	WT
1	36.4649	35.0289	WT
1	27.2402	31.8328	WT
1	17.0111	16.3149	WT
1	17.9034	22.0965	WT
1	24.9333	17.2665	WT
1	23.3587	29.7791	WT
1	34.2895	35.389	WT
1	15.3198	14.0415	WT
1	28.8209	29.2661	WT
1	30.6638	33.3462	WT
1	24.0139	16.8985	WT
1	36.6236	26.1774	WT
1	25.4708	31.3981	WT
1	28.7481	29.947	WT
1	31.9005	34.6882	WT
1	34.7072	34.1875	WT
1	35.4965	30.041	WT
1	39.9014	31.0042	WT
1	20.6631	13.8292	WT
1	24.728	19.7339	WT
1	23.8462	23.1809	WT
1	28.3282	33.8965	WT
1	26.4708	8.86689	WT
1	18.5443	9.90535	WT
1	28.4926	24.3131	WT
1	23.3846	37.1695	WT
1	31.6527	28.5004	WT
1	32.5586	26.8506	WT
1	18.1707	39.1345	WT
1	33.9681	40.6144	WT
1	31.9561	17.3609	WT
1	27.4086	10.2014	WT
1	8.47649	5.59313	WT
1	42.2725	34.6951	WT
1	35.4583	33.1341	WT
1	23.1216	16.7375	WT
1	27.7541	26.3762	WT
1	28.154	33.7382	WT
1	34.9801	26.4662	WT
1	36.5501	38.1709	WT
1	36.9425	26.9029	WT
1	25.2069	41.7639	WT
1	26.7019	34.454	WT
1	22.9841	11.5043	WT
1	25.4777	7.69004	WT
1	17.9852	12.1522	WT
1	16.3785	17.9043	WT
1	31.8106	36.5384	WT
1	21.9804	6.66547	WT
1	34.635	35.4112	WT
1	34.7147	31.2728	WT
1	20.2058	19.6427	WT
1	22.5099	19.8949	WT
1	34.7041	36.8807	WT
1	17.8475	5.97406	WT
1	26.4811	27.9893	WT
1	32.537	34.3608	WT
1	25.8181	41.5919	WT
1	25.3856	10.4602	WT
1	17.32	4.42177	WT
1	21.9886	35.8922	WT
1	26.6226	24.4875	WT
1	30.7391	32.2512	WT
1	24.1552	15.6797	WT
1	28.6238	34.9649	WT
1	19.447	37.77	WT
1	19.2765	5.89664	WT
1	24.1113	16.5757	WT
1	23.488	10.081	WT
1	26.877	31.8646	WT
1	28.3119	30.9595	WT
1	26.5521	12.8725	WT
1	34.0296	36.2864	WT
1	32.3991	24.8641	WT
1	29.0752	12.3649	WT
1	30.3205	18.9986	WT
1	28.3447	11.3568	WT
1	20.8023	7.66165	WT
1	18.9024	17.7454	WT
1	31.0376	35.5602	WT
1	29.3698	30.6996	WT
1	22.1816	26.1225	WT
1	25.2797	30.268	WT
1	25.2546	12.8673	WT
1	18.4074	30.2391	WT
1	19.1771	13.1466	WT
1	29.5616	35.6596	WT
1	35.2915	37.2733	WT
1	34.1069	24.4446	WT
1	35.2025	23.524	WT
1	19.0699	18.6882	WT
1	33.4911	35.5821	WT
1	41.082	32.4974	WT
1	41.9392	36.0968	WT
1	17.7238	16.4678	WT
1	31.9195	22.881	WT
1	28.4201	13.4831	WT
1	33.9209	26.054	WT
1	21.071	15.8154	WT
1	18.6108	3.81606	WT
1	24.5075	9.0228	WT
1	26.4773	28.9047	WT
1	29.2104	11.4549	WT
1	18.4505	14.8964	WT
1	35.6364	27.9491	WT
1	17.556	15.6545	WT
1	22.2516	27.775	WT
1	23.6794	15.2665	WT
1	32.2788	33.2336	WT
1	32.0768	34.6855	WT
1	28.8062	12.3361	WT
1	31.1567	19.0094	WT
1	26.6639	22.2403	WT
1	21.0232	15.6754	WT
1	31.5795	29.2717	WT
1	32.3778	34.9167	WT
1	24.019	7.41338	WT
1	31.7765	31.5165	WT
1	30.1861	27.5109	WT
1	28.3617	11.5144	WT
1	21.3894	24.2088	WT
1	35.5132	36.0136	WT
1	23.2844	28.5854	WT
1	17.8474	24.6069	WT
1	28.8102	31.1753	WT
1	32.9709	33.4536	WT
1	18.4231	22.8502	WT
1	13.83	17.2869	WT
1	28.5786	13.0754	WT
1	34.5632	37.4964	WT
1	23.8153	12.955	WT
1	21.7782	14.0654	WT
1	35.7844	37.0144	WT
1	26.3097	18.7633	WT
1	27.4161	34.7702	WT
1	36.5857	29.9872	WT
1	33.5493	25.3639	WT
1	33.3371	35.8348	WT
1	30.65	34.4085	WT
1	33.4578	26.1282	WT
1	23.4851	30.7498	WT
1	32.9467	21.5722	WT
1	19.2818	20.146	WT
1	22.901	15.7227	WT
1	25.7958	18.9846	WT
1	26.783	31.7745	WT
1	21.0372	18.0711	WT
1	34.8075	24.6799	WT
1	24.2672	20.6654	WT
1	27.9236	11.7357	WT
1	32.2131	34.672	WT
1	28.294	32.2273	WT
1	32.8315	33.864	WT
1	26.5692	27.6743	WT
1	31.5432	24.158	WT
1	25.4131	23.4117	WT
1	29.1665	17.6195	WT
1	23.1149	20.8787	WT
1	29.9483	26.6391	WT
1	29.4731	37.1388	WT
1	15.7548	15.6225	WT
1	24.9883	24.927	WT
1	21.5816	6.32285	WT
1	35.2542	26.1108	WT
1	30.3859	26.1591	WT
1	14.9751	12.4517	WT
1	27.9186	17.5659	WT
1	32.2419	34.8862	WT
1	19.68	10.2424	WT
1	31.5005	20.4182	WT
1	37.9069	28.0687	WT
1	27.6693	32.2494	WT
1	28.3521	18.1592	WT
1	23.7353	19.6051	WT
1	19.5717	15.6513	WT
1	33.9191	27.3929	WT
1	14.964	12.4957	WT
1	27.4258	26.6578	WT
1	38.7433	29.1733	WT
1	23.0327	20.7986	WT
1	22.8711	24.5333	WT
1	30.945	23.1931	WT
1	31.4151	32.1564	WT
1	30.5056	36.8593	WT
1	28.722	26.9171	WT
1	39.364	33.2096	WT
1	30.8699	32.9934	WT
1	25.6843	30.4579	WT
1	22.932	15.0133	WT
1	26.562	12.4642	WT
1	38.8822	31.2712	WT
1	14.5511	24.0196	WT
1	18.2229	17.2105	WT
1	23.6795	12.5634	WT
1	31.0347	28.8825	WT
1	31.2	27.2191	WT
1	30.0229	27.5561	WT
1	25.8473	24.3429	WT
1	27.0466	14.0524	WT
1	23.6613	28.5423	WT
1	26.8659	28.7194	WT
1	22.0777	25.6826	WT
1	34.9198	29.7613	WT
1	26.9973	14.1316	WT
1	21.344	19.4204	WT
1	27.139	29.4008	WT
1	25.1676	22.642	WT
1	21.7794	38.4623	WT
1	30.5783	35.2589	WT
1	23.8772	27.3652	WT
1	29.2027	28.4348	WT
1	7.12812	6.91196	WT
1	37.9964	26.0309	WT
1	15.8989	16.9483	WT
1	24.6823	28.9158	WT
1	27.5742	12.5352	WT
1	32.806	21.9819	WT
1	29.4511	14.8397	WT
1	22.7875	37.4175	WT
1	24.8274	8.63562	WT
1	6.46241	6.12568	WT
1	14.252	14.3617	WT
1	33.3533	25.7359	WT
1	24.0726	17.7561	WT
1	38.4399	27.6025	WT
1	17.9752	16.5674	WT
1	18.6354	7.46449	WT
1	23.2429	17.3469	WT
1	16.5992	13.0552	WT
1	25.7284	19.4049	WT
1	26.7534	35.9495	WT
1	26.2682	28.6818	WT
1	31.6336	36.4981	WT
1	30.7002	27.3361	WT
1	22.907	16.3625	WT
1	23.6411	23.5404	WT
1	34.8207	29.7301	WT
1	34.0723	28.0677	WT
1	33.6325	35.719	WT
1	26.3522	26.0611	WT
1	22.8456	15.2773	WT
1	24.9127	30.7467	WT
1	20.3201	12.1761	WT
1	31.6747	36.1678	WT
1	29.6561	15.1701	WT
1	28.06	28.1377	WT
1	31.0413	32.8695	WT
1	29.8812	35.6263	WT
1	25.3002	27.3744	WT
1	31.0667	34.4749	WT
1	21.7924	32.4252	WT
1	26.4908	28.0241	WT
1	39.1788	32.4466	WT
1	16.3852	16.1331	WT
1	26.9709	15.5669	WT
1	22.5603	22.0988	WT
1	29.6978	23.9321	WT
1	15.0753	6.46097	WT
1	16.699	10.6062	WT
1	23.8455	16.5505	WT
1	34.2468	36.3977	WT
1	27.7069	31.5906	WT
1	34.8246	29.9781	WT
1	20.1998	15.7556	WT
1	23.2622	34.7113	WT
1	20.6936	19.3935	WT
1	30.3095	14.8045	WT
1	21.4084	23.7304	WT
1	18.0596	13.4002	WT
1	32.8225	27.79	WT
1	15.1978	2.53079	WT
1	22.9857	6.88652	WT
1	35.3312	25.599	WT
1	26.9221	34.8731	WT
1	31.3611	34.0111	WT
1	30.0939	31.7188	WT
1	32.4293	22.7991	WT
1	11.2359	2.67852	WT
1	36.2812	32.4417	WT
1	19.3642	6.07925	WT
1	31.9049	16.834	WT
1	31.2856	14.6383	WT
1	31.9269	34.1956	WT
1	23.9425	29.9907	WT
1	25.4748	12.6014	WT
1	26.3608	10.6601	WT
1	22.1754	21.2254	WT
1	17.8408	4.90517	WT
1	26.5768	29.0361	WT
1	33.7381	28.0336	WT
1	24.4364	8.23628	WT
1	22.8804	26.4285	WT
1	31.1577	36.6894	WT
1	23.4563	23.4987	WT
1	29.0316	30.9447	WT
1	29.2993	22.8628	WT
1	35.5259	32.474	WT
1	26.6447	14.1932	WT
1	22.1892	14.407	WT
1	24.8485	13.0286	WT
1	31.2093	33.5315	WT
1	30.114	37.1996	WT
1	28.3172	32.0523	WT
1	25.5135	10.838	WT
1	29.7211	28.3293	WT
1	17.8205	20.4503	WT
1	29.3131	31.8175	WT
1	35.7401	27.3271	WT
1	28.4967	33.4883	WT
1	25.4518	17.0064	WT
1	18.4364	21.3597	WT
1	18.2082	19.2837	WT
1	27.6613	33.4817	WT
1	19.6364	7.17383	WT
1	40.2115	44.458	WT
1	17.6417	13.1743	WT
1	23.9585	34.3561	WT
1	23.5322	26.6236	WT
1	15.8116	4.78705	WT
1	24.6944	27.6554	WT
1	36.1206	24.6399	WT
1	13.6411	15.8467	WT
1	24.8234	22.4869	WT
1	35.3328	28.0532	WT
1	20.4092	18.9754	WT
1	36.0501	23.8581	WT
1	25.0386	11.3589	WT
1	22.0843	16.6603	WT
1	20.7255	17.5299	WT
1	32.8847	34.7508	WT
1	37.5266	39.4847	WT
1	18.02	6.93335	WT
1	20.8538	5.10559	WT
1	28.3529	33.9548	WT
1	16.8885	18.6964	WT
1	23.852	11.7792	WT
1	25.2611	29.4782	WT
1	30.7284	28.1961	WT
1	19.024	20.3602	WT
1	32.5996	28.8029	WT
1	26.2454	28.5373	WT
1	32.5219	37.7053	WT
1	31.556	35.3717	WT
1	26.9065	22.417	WT
1	20.3882	17.8973	WT
1	25.6109	28.0201	WT
1	14.1908	13.5774	WT
1	30.5229	33.65	WT
1	26.7565	14.8389	WT
1	30.7107	23.0405	WT
1	38.7889	40.1647	WT
1	27.9664	12.3698	WT
1	26.496	9.99307	WT
1	31.5444	34.7693	WT
1	24.1458	15.0562	WT
1	30.4424	19.7681	WT
1	25.6154	9.71152	WT
1	28.6416	28.8065	WT
1	28.1154	30.692	WT
1	22.987	16.2356	WT
1	25.1584	22.2512	WT
1	19.9359	23.8974	WT
1	24.9531	27.4934	WT
1	38.1044	42.0417	WT
1	25.7638	9.92555	WT
1	29.1129	16.3471	WT
1	28.6972	18.1739	WT
1	16.7405	23.101	WT
1	21.8386	12.5488	WT
1	16.781	3.51166	WT
1	25.112	10.2703	WT
1	20.0068	15.9572	WT
1	27.7575	32.7676	WT
1	32.8863	38.3767	WT
1	21.4471	16.06	WT
1	30.5451	33.5395	WT
1	22.7681	23.9606	WT
1	35.5016	24.8964	WT
1	28.9615	35.0388	WT
1	30.0782	37.5235	WT
1	22.8989	20.5578	WT
1	34.5427	35.3651	WT
1	22.563	19.433	WT
1	14.8814	11.3586	WT
1	23.5887	16.3342	WT
1	24.7736	28.9861	WT
1	35.6022	29.779	WT
1	28.2291	32.0628	WT
1	30.3967	30.3305	WT
1	33.9613	35.541	WT
1	23.4492	14.7329	WT
1	38.2018	29.3724	WT
1	31.9143	31.7288	WT
1	28.72	33.6194	WT
1	25.1096	8.801	WT
1	13.8606	18.4519	WT
1	21.9698	20.0441	WT
1	31.803	35.3637	WT
1	17.4315	5.9514	WT
1	21.3979	25.0711	WT
1	21.7099	8.47468	WT
1	22.1917	20.7762	WT
1	31.6299	22.6594	WT
1	29.1343	14.8545	WT
1	34.9677	39.3939	WT
1	34.505	39.4938	WT
1	23.6457	12.2853	WT
1	22.4627	26.1282	WT
1	28.5246	18.7714	WT
1	28.7453	29.7091	WT
1	16.724	19.6843	WT
1	32.0332	24.7577	WT
1	23.515	36.3978	WT
1	21.2131	40.0607	WT
1	14.7549	20.5903	WT
1	36.5807	31.7854	WT
1	21.6852	22.4784	WT
1	26.1534	21.2654	WT
1	24.917	32.0093	WT
1	33.4729	34.2631	WT
1	33.4799	35.6939	WT
1	31.9655	36.4195	WT
1	16.5373	20.0721	WT
1	16.1837	14.6368	WT
1	32.0032	33.0678	WT
1	25.0207	8.91788	WT
1	17.2761	21.5161	WT
1	26.4919	39.5149	WT
1	27.9343	16.4484	WT
1	30.0428	17.7954	WT
1	19.1874	20.1884	WT
1	36.5399	38.4076	WT
1	15.2733	13.4014	WT
1	27.1558	13.0119	WT
1	5.02429	7.00996	WT
1	32.1721	39.8098	WT
1	35.2235	38.9473	WT
1	34.832	36.4902	WT
1	36.0465	26.943	WT
1	30.5855	35.5961	WT
1	29.4073	30.8306	WT
1	34.5854	36.8537	WT
1	32.6708	26.4376	WT
1	33.719	35.088	WT
1	26.7572	18.1606	WT
1	32.5313	35.6736	WT
1	18.754	15.9973	WT
1	32.7049	30.6743	WT
1	29.7672	34.677	WT
1	37.7428	29.3752	WT
1	25.0723	27.0722	WT
1	31.2945	28.2412	WT
1	38.229	41.2177	WT
1	22.1836	19.38	WT
1	33.4173	25.9069	WT
1	32.0192	31.0695	WT
1	25.8456	27.168	WT
1	12.5254	19.5978	WT
1	13.6959	13.6965	WT
1	33.3316	27.5039	WT
1	23.8653	30.354	WT
1	32.6971	34.0785	WT
1	35.8583	25.546	WT
1	20.3536	6.69381	WT
1	30.2807	33.4996	WT
1	25.1497	18.5336	WT
1	27.8123	30.9532	WT
1	20.0403	8.51325	WT
1	23.9401	23.9391	WT
1	37.1205	32.59	WT
1	35.8086	30.2609	WT
1	18.7332	5.69761	WT
1	30.7447	23.3683	WT
1	33.7654	24.4235	WT
1	26.9336	16.3838	WT
1	37.475	28.4885	WT
1	26.6685	29.739	WT
1	27.143	33.9136	WT
1	11.8818	8.4066	WT
1	25.9651	10.7919	WT
1	21.1053	12.0642	WT
1	29.828	19.5678	WT
1	37.0487	26.9782	WT
1	26.255	18.7589	WT
1	32.1704	37.5746	WT
1	31.0079	28.7974	WT
1	34.1509	36.7938	WT
1	28.561	11.7207	WT
1	23.4495	23.1736	WT
1	41.129	32.2752	WT
1	36.4697	37.7177	WT
1	25.0483	34.0671	WT
1	33.2668	34.9832	WT
1	32.1953	34.3056	WT
1	18.072	6.90122	WT
1	15.7279	16.7874	WT
1	21.9179	38.2769	WT
1	23.4976	23.1572	WT
1	41.767	37.7291	WT
1	34.0605	24.3696	WT
1	30.1118	20.8266	WT
1	28.8909	32.3513	WT
1	27.1356	25.6569	WT
1	20.4443	12.8895	WT
1	34.3601	26.7691	WT
1	38.0141	27.8036	WT
1	30.8121	31.3773	WT
1	27.5479	34.6467	WT
1	35.893	28.466	WT
1	32.2995	29.9302	WT
1	27.2417	34.7729	WT
1	28.8358	31.6706	WT
1	26.006	31.6557	WT
1	30.23	35.8865	WT
1	22.0503	20.0921	WT
1	22.6601	36.0499	WT
1	7.00192	4.86835	WT
1	28.5336	30.1015	WT
1	11.9141	19.7997	WT
1	32.3979	33.5397	WT
1	29.604	15.4384	WT
1	20.5994	8.23782	WT
1	24.3804	29.346	WT
1	20.1933	18.8587	WT
1	17.4337	15.0948	WT
1	37.534	29.9761	WT
1	32.9999	29.7394	WT
1	29.9288	32.8191	WT
1	17.4107	37.4631	WT
1	32.0201	35.768	WT
1	24.0649	26.1045	WT
1	21.7261	19.2386	WT
1	37.8337	26.7173	WT
1	26.187	31.251	WT
1	24.9635	18.5855	WT
1	19.7815	28.568	WT
1	39.118	31.5049	WT
1	14.5394	20.6971	WT
1	24.1396	9.28672	WT
1	18.9088	43.3677	WT
1	33.005	35.9292	WT
1	37.2599	42.4439	WT
1	24.4207	16.9034	WT
1	30.2318	33.7656	WT
1	20.022	18.0771	WT
1	26.9715	16.4241	WT
1	31.4365	27.073	WT
1	32.2004	26.1212	WT
1	32.9018	31.7818	WT
1	19.3047	16.8571	WT
1	24.5703	19.8885	WT
1	15.9283	15.9353	WT
1	27.2825	12.6615	WT
1	22.3616	19.2537	WT
1	21.2197	17.2053	WT
1	31.7431	35.6771	WT
1	26.6251	27.0833	WT
1	25.4094	35.9888	WT
1	27.7504	10.7389	WT
1	34.2691	28.3387	WT
1	28.668	32.4171	WT
1	24.5194	28.7813	WT
1	25.8125	31.4294	WT
1	32.2945	25.255	WT
1	29.9133	33.7888	WT
1	16.6711	9.44664	WT
1	24.419	8.38725	WT
1	17.6187	13.041	WT
1	28.3909	11.5699	WT
1	35.7443	34.57	WT
1	29.8605	38.2113	WT
1	19.9572	10.1957	WT
1	20.1085	17.2526	WT
1	24.7978	15.5363	WT
1	24.2087	29.2312	WT
1	29.1624	13.8875	WT
1	19.3884	37.6415	WT
1	22.2652	18.7628	WT
1	14.3805	11.7799	WT
1	22.8768	8.65256	WT
1	37.9338	32.4737	WT
1	31.9307	26.7176	WT
1	28.3924	33.29	WT
1	31.7706	23.4213	WT
1	36.4539	30.166	WT
1	28.2489	32.3555	WT
1	27.1719	10.7563	WT
1	40.0554	32.2028	WT
1	36.6952	38.0524	WT
1	26.7951	29.6196	WT
1	23.4214	15.2631	WT
1	21.6072	17.6116	WT
1	31.4137	24.3153	WT
1	30.2001	25.6676	WT
1	22.6131	11.5339	WT
1	19.5325	21.7928	WT
1	25.7856	29.3968	WT
1	22.6539	12.1061	WT
1	26.3919	30.7669	WT
1	22.3439	18.7549	WT
1	19.9345	5.68334	WT
1	29.5767	31.6908	WT
1	35.4545	31.4747	WT
1	29.254	15.4543	WT
1	20.938	7.56584	WT
1	16.7676	22.0639	WT
1	20.3809	33.9517	WT
1	23.899	34.8038	WT
1	35.8707	23.5553	WT
1	24.0547	17.399	WT
1	31.1037	25.0568	WT
1	18.919	43.4305	WT
1	29.6467	33.3095	WT
1	20.2549	7.97119	WT
1	32.4146	29.9148	WT
1	31.3306	29.8181	WT
1	31.8445	32.3491	WT
1	17.5602	16.7163	WT
1	26.5614	17.4869	WT
1	20.8413	19.6432	WT
1	21.6891	31.5026	WT
1	28.4497	37.5758	WT
1	27.2584	14.5759	WT
1	24.8514	27.1423	WT
1	16.7121	14.5724	WT
1	32.4334	37.5581	WT
1	25.3388	21.3427	WT
1	28.1349	41.2961	WT
1	28.3997	21.2169	WT
1	28.0677	35.629	WT
1	20.3138	9.64442	WT
1	15.0895	16.0644	WT
1	21.5372	4.70423	WT
1	15.0743	17.6875	WT
1	36.3671	39.3552	WT
1	30.9393	17.0581	WT
1	27.8233	33.1674	WT
1	24.9727	25.3308	WT
1	37.6686	32.2679	WT
1	21.9354	27.1505	WT
1	26.1325	25.973	WT
1	36.036	29.9534	WT
1	23.5446	39.5816	WT
1	23.5806	22.2194	WT
1	26.4975	36.2236	WT
1	16.2397	28.2232	WT
1	21.4758	21.2235	WT
1	19.1085	36.3145	WT
1	16.1885	18.7296	WT
1	16.005	17.9795	WT
1	28.9937	24.6237	WT
1	23.4284	14.9434	WT
1	19.5563	10.6463	WT
1	29.1294	27.0635	WT
1	30.5913	27.6604	WT
1	31.7952	31.4174	WT
1	28.1093	19.9458	WT
1	24.1775	28.366	WT
1	34.6432	38.9073	WT
1	20.1645	10.8209	WT
1	30.1565	31.7254	WT
1	39.3195	34.3114	WT
1	29.9678	26.267	WT
1	30.2555	13.6137	WT
1	21.1206	16.2711	WT
1	38.7001	41.7593	WT
1	24.5714	19.737	WT
1	21.5584	19.1402	WT
1	33.0995	36.2263	WT
1	19.6764	36.7651	WT
1	26.6467	30.5096	WT
1	24.7868	16.7628	WT
1	36.9131	35.3868	WT
1	24.1353	12.1959	WT
1	27.2767	28.3345	WT
1	26.3201	34.2346	WT
1	21.6453	16.2684	WT
1	21.0128	13.029	WT
1	27.7109	40.3575	WT
1	12.5575	4.73642	WT
1	24.2825	36.67	WT
1	28.3454	27.6576	WT
1	22.975	16.6159	WT
1	21.2672	14.8659	WT
1	32.2863	27.3142	WT
1	19.6003	3.00066	WT
1	32.8845	36.5258	WT
1	19.1455	10.5421	WT
1	29.0477	34.7838	WT
1	31.0603	38.0472	WT
1	27.0191	11.504	WT
1	39.0233	30.3123	WT
1	32.1575	30.8793	WT
1	29.0994	37.4679	WT
1	35.8903	27.3393	WT
1	20.4332	19.0691	WT
1	33.0701	35.6206	WT
1	18.4115	19.6918	WT
1	22.0273	16.4397	WT
1	22.0239	26.3103	WT
1	19.7515	10.4979	WT
1	22.0764	10.088	WT
1	21.961	11.7086	WT
1	30.9457	35.7497	WT
1	18.23	8.91308	WT
1	18.2879	46.8758	WT
1	19.9871	45.1971	WT
1	28.574	24.018	WT
1	20.6992	15.1422	WT
1	14.9442	12.4354	WT
1	27.5464	23.7673	WT
1	24.618	23.6286	WT
1	23.7456	36.8868	WT
1	30.1221	26.9489	WT
1	35.624	39.3087	WT
1	31.0366	38.2678	WT
1	26.2299	15.8055	WT
1	28.6456	16.0842	WT
1	27.6442	17.208	WT
1	35.9668	25.4788	WT
1	29.0456	11.1243	WT
1	27.0339	9.76423	WT
1	25.6687	35.3127	WT
1	27.8847	20.493	WT
1	33.4001	33.5588	WT
1	19.3661	14.0991	WT
1	30.9611	32.163	WT
1	30.1103	27.076	WT
1	27.4391	18.4079	WT
1	24.6303	25.7737	WT
1	22.1606	19.7538	WT
1	19.5225	8.06019	WT
1	24.4864	21.1384	WT
1	25.7749	9.95517	WT
1	25.1935	27.5934	WT
1	23.5082	15.5299	WT
1	27.2183	31.1064	WT
1	24.8044	15.9478	WT
1	22.1263	17.2912	WT
1	27.6548	33.0621	WT
1	18.7592	9.58203	WT
1	27.168	23.203	WT
1	29.2726	31.3751	WT
1	31.0984	27.3791	WT
1	26.7068	42.8729	WT
1	34.0441	25.8342	WT
1	23.1744	15.1348	WT
1	25.885	21.6094	WT
1	26.5527	35.0393	WT
1	25.6617	20.2961	WT
1	27.4044	21.4416	WT
1	20.4586	35.1496	WT
1	22.3968	23.086	WT
1	31.0532	32.2142	WT
1	31.5375	26.4151	WT
1	26.6915	37.5949	WT
1	26.3419	27.5037	WT
1	22.2638	19.3801	WT
1	28.364	29.0944	WT
1	21.1425	11.5625	WT
1	19.631	9.37936	WT
1	26.6833	38.3614	WT
1	20.8846	37.0969	WT
1	33.3408	34.4765	WT
1	28.7312	32.5123	WT
1	33.121	34.7907	WT
1	28.6938	34.9444	WT
1	31.6218	31.7599	WT
1	33.1845	36.1622	WT
1	23.5565	14.0351	WT
1	22.3223	11.2899	WT
1	17.6281	23.1219	WT
1	16.4056	10.9912	WT
1	34.4073	29.3358	WT
1	24.0725	18.5246	WT
1	32.9894	35.4468	WT
1	17.5584	19.4706	WT
1	15.352	18.0626	WT
1	33.5885	30.1577	WT
1	25.8614	17.1384	WT
1	20.182	15.5515	WT
1	39.3322	43.2357	WT
1	18.6457	6.15749	WT
1	17.1773	21.2156	WT
1	22.4924	15.23	WT
1	29.1653	28.6272	WT
1	30.2129	33.3802	WT
1	28.1304	12.4339	WT
1	25.0954	10.5426	WT
1	15.6726	18.6472	WT
1	23.8672	6.13598	WT
1	18.8479	23.5842	WT
1	30.5275	34.8148	WT
1	26.758	33.3694	WT
1	35.4748	32.4263	WT
1	26.4746	39.5992	WT
1	22.8539	14.0285	WT
1	30.2532	21.8586	WT
1	37.3241	28.8032	WT
1	23.2263	15.9268	WT
1	30.7425	33.9592	WT
1	31.1283	36.8875	WT
1	26.7397	30.5699	WT
1	30.8993	35.1518	WT
1	33.2912	21.664	WT
1	20.1419	13.1282	WT
1	29.8589	31.537	WT
1	20.6229	39.6627	WT
1	22.8082	9.39481	WT
1	19.3334	15.6261	WT
1	17.6101	13.9912	WT
1	27.818	19.4321	WT
1	30.7522	36.385	WT
1	39.367	34.1414	WT
1	36.9922	31.9658	WT
1	28.6214	11.58	WT
1	15.3303	35.9253	WT
1	30.6402	23.1161	WT
1	34.8424	26.6974	WT
1	29.9528	34.8087	WT
1	31.9367	33.3548	WT
1	20.6833	15.128	WT
1	21.6042	19.7413	WT
1	27.7615	28.4679	WT
1	26.4371	9.9476	WT
1	22.2146	14.337	WT
1	32.2108	15.3136	WT
1	26.0354	35.8818	WT
1	34.7231	39.3366	WT
1	30.8634	33.1958	WT
1	22.9045	14.9954	WT
1	29.9544	32.464	WT
1	19.5113	14.7195	WT
1	36.4917	36.0748	WT
1	27.4288	31.6763	WT
1	22.7064	29.1737	WT
1	22.6181	24.3541	WT
1	23.4125	22.3019	WT
1	18.5241	12.0639	WT
1	30.7027	35.6093	WT
1	27.0776	32.4255	WT
1	29.1204	36.5519	WT
1	17.8364	20.0015	WT
1	26.2774	20.7519	WT
1	40.7612	35.4804	WT
1	19.8846	18.4357	WT
1	28.1631	27.1188	WT
1	30.5928	36.586	WT
1	30.0773	33.6156	WT
1	30.4059	23.0795	WT
1	34.4844	40.0346	WT
1	29.0121	31.0244	WT
1	38.6029	26.3633	WT
1	27.5243	30.1255	WT
1	22.4059	13.244	WT
1	24.4906	7.96644	WT
1	32.3938	33.9491	WT
1	24.0676	18.399	WT
1	29.6856	38.3509	WT
1	23.6736	7.6198	WT
1	27.726	23.263	WT
1	19.2457	19.4029	WT
1	20.3979	12.9283	WT
1	18.2952	17.2082	WT
1	24.7249	29.2315	WT
1	25.7624	33.7439	WT
1	34.0585	32.42	WT
1	28.8621	34.1166	WT
1	23.4649	25.2222	WT
1	21.7938	11.8078	WT
1	25.9928	20.7188	WT
1	38.5763	34.7087	WT
1	25.3786	12.4938	WT
1	27.7196	32.0799	WT
1	32.2341	34.0256	WT
1	37.3622	28.0168	WT
1	31.0617	32.379	WT
1	16.8922	17.7696	WT
1	29.8984	28.1703	WT
1	33.5957	31.2366	WT
1	26.5708	18.4722	WT
1	18.9863	2.68265	WT
1	32.6512	16.175	WT
1	16.4623	18.0736	WT
1	30.814	37.2048	WT
1	33.8664	36.6312	WT
1	29.9231	36.6252	WT
1	32.4447	37.6981	WT
1	24.5672	20.2642	WT
1	25.0974	24.0849	WT
1	22.2232	7.87165	WT
1	40.285	33.1671	WT
1	21.7078	17.7921	WT
1	18.1117	20.2086	WT
1	31.0837	31.8681	WT
1	23.522	31.119	WT
1	21.0637	21.184	WT
1	24.515	15.3709	WT
1	30.2133	29.0849	WT
1	28.3184	30.7548	WT
1	25.4085	24.8319	WT
1	4.33237	3.29417	WT
1	22.7033	18.4793	WT
1	26.0443	13.8843	WT
1	33.5876	26.9709	WT
1	25.3525	31.201	WT
1	32.8952	33.8459	WT
1	29.3173	33.1051	WT
1	29.1262	16.4929	WT
1	42.7863	33.0846	WT
1	34.1672	23.2434	WT
1	21.0014	33.9486	WT
1	29.7157	21.9604	WT
1	28.2265	33.0963	WT
1	35.8813	36.3656	WT
1	22.2582	15.4088	WT
1	24.398	12.7433	WT
1	18.7568	13.9503	WT
1	22.579	15.033	WT
1	31.0231	37.4143	WT
1	29.164	14.1375	WT
1	16.8108	41.8241	WT
1	22.5389	37.1677	WT
1	34.2216	34.4232	WT
1	29.3837	14.7944	WT
1	26.2261	24.757	WT
1	31.684	26.8073	WT
1	15.51	11.2947	WT
1	28.9164	31.513	WT
1	21.7201	35.5779	WT
1	24.2229	29.0207	WT
1	23.9453	42.4325	WT
1	10.8221	8.10193	WT
1	26.4764	24.6097	WT
1	37.6617	25.6856	WT
1	27.6731	19.0701	WT
1	33.5497	31.0239	WT
1	28.4519	20.3575	WT
1	17.7939	15.3727	WT
1	36.1735	26.9754	WT
1	32.4472	32.2139	WT
1	26.593	17.4051	WT
1	29.3843	13.5997	WT
1	23.521	9.99151	WT
1	28.6895	32.5428	WT
1	27.8537	32.6024	WT
1	33.0321	34.0221	WT
1	27.88	21.4073	WT
1	10.2547	8.64052	WT
1	16.3344	8.88236	WT
1	32.1671	37.4259	WT
1	33.9592	29.7002	WT
1	39.613	29.6699	WT
1	29.3713	35.0806	WT
1	36.999	39.3901	WT
1	23.5785	26.0339	WT
1	18.3237	18.9141	WT
1	33.515	38.1073	WT
1	26.1651	9.84339	WT
1	35.3314	40.221	WT
1	21.7549	13.1584	WT
1	28.5268	34.1006	WT
1	17.5892	19.7904	WT
1	23.7706	38.4664	WT
1	14.1182	20.8054	WT
1	20.9833	22.8324	WT
1	25.3216	38.55	WT
1	14.5845	22.4393	WT
1	24.6587	11.3951	WT
1	25.611	27.9057	WT
1	19.5162	11.2162	WT
1	27.398	15.0164	WT
1	27.3717	26.5879	WT
1	26.7615	19.3089	WT
1	28.972	30.2903	WT
1	35.1267	29.7389	WT
1	21.0308	9.27063	WT
1	17.0118	18.8752	WT
1	36.4703	25.2672	WT
1	24.297	23.191	WT
1	24.2687	11.337	WT
1	28.1871	24.5977	WT
1	14.9957	6.42613	WT
1	39.978	28.0454	WT
1	25.3713	28.7449	WT
1	27.1015	30.2543	WT
1	33.4347	35.141	WT
1	21.9534	14.1629	WT
1	33.1003	29.7354	WT
1	36.2123	40.0466	WT
1	29.8653	33.7688	WT
1	25.0966	21.0191	WT
1	17.6016	6.06637	WT
1	31.6696	37.6457	WT
1	27.6998	31.0405	WT
1	19.4795	6.59345	WT
1	31.328	18.5407	WT
1	7.62033	4.31537	WT
1	30.7634	29.4542	WT
1	20.8624	14.2113	WT
1	35.5712	37.3636	WT
1	30.3171	30.2277	WT
1	21.8565	18.6278	WT
1	23.5817	26.2211	WT
1	36.1159	24.5097	WT
1	18.497	17.7487	WT
1	11.8875	19.5217	WT
1	7.3063	6.26651	WT
1	38.2407	42.0883	WT
1	28.7352	21.4191	WT
1	24.657	16.5203	WT
1	34.7783	30.4265	WT
1	32.1924	26.2779	WT
1	37.9323	27.8028	WT
1	37.8145	26.5373	WT
1	24.0044	23.6946	WT
1	37.4256	27.1837	WT
1	31.7981	35.6545	WT
1	32.989	32.8574	WT
1	21.1675	35.5526	WT
1	16.267	10.7802	WT
1	18.8612	18.3645	WT
1	26.0863	9.25033	WT
1	23.0958	43.0877	WT
1	33.8203	22.1822	WT
1	36.5896	26.1696	WT
1	26.6979	30.1644	WT
1	29.8121	20.255	WT
1	35.1157	32.6423	WT
1	25.7545	29.3426	WT
1	15.5348	12.1843	WT
1	35.8101	25.1809	WT
1	25.5304	8.19724	WT
1	19.3712	15.8107	WT
1	28.3919	20.4359	WT
1	29.972	17.5664	WT
1	27.5648	30.7288	WT
1	23.4807	25.5715	WT
1	34.1952	35.3797	WT
1	26.6977	25.4251	WT
1	21.3252	38.0649	WT
1	18.335	19.425	WT
1	31.0574	29.508	WT
1	28.6797	12.338	WT
1	18.6297	8.35956	WT
1	35.1938	23.2583	WT
1	36.5953	29.0941	WT
1	28.9309	26.7357	WT
1	23.1338	25.7659	WT
1	17.0583	21.2166	WT
1	21.5761	13.2248	WT
1	26.7969	21.0641	WT
1	22.3157	15.1294	WT
1	23.3175	27.6426	WT
1	32.216	23.444	WT
1	30.3975	26.4101	WT
1	21.9333	13.041	WT
1	10.8328	7.50717	WT
1	19.8125	18.6172	WT
1	30.7873	34.0926	WT
1	30.1912	36.2213	WT
1	2.88551	11.7896	WT
1	21.3684	14.464	WT
1	26.8683	29.0814	WT
1	21.2627	15.2358	WT
1	21.2599	21.8711	WT
1	36.3847	32.0677	WT
1	32.3063	36.3299	WT
1	18.8154	9.48987	WT
1	32.833	38.1282	WT
1	25.3156	12.3953	WT
1	38.7266	28.4866	WT
1	32.0242	24.307	WT
1	21.8873	12.7836	WT
1	27.2321	34.966	WT
1	25.4206	33.9076	WT
1	31.8109	35.6667	WT
1	28.0888	32.3051	WT
1	32.1401	23.3706	WT
1	29.0865	32.6654	WT
1	29.4255	33.613	WT
1	28.3307	34.4399	WT
1	24.3127	12.8474	WT
1	35.1972	27.8228	WT
1	18.6638	4.94332	WT
1	23.3043	16.2839	WT
1	32.6181	20.2826	WT
1	33.6279	24.7759	WT
1	30.3162	29.1038	WT
1	20.298	17.7641	WT
1	15.6066	1.89291	WT
1	33.4377	36.6946	WT
1	33.6981	34.081	WT
1	21.1694	11.7803	WT
1	20.6975	12.6573	WT
1	32.0914	24.7311	WT
1	26.0604	24.9388	WT
1	26.9785	28.3322	WT
1	34.7571	40.1229	WT
1	40.9754	32.8707	WT
1	33.1247	37.57	WT
1	25.3948	10.7556	WT
1	27.8925	31.8432	WT
1	20.2927	16.0956	WT
1	15.8275	17.9916	WT
1	20.2298	16.5661	WT
1	24.133	26.3276	WT
1	26.4521	32.3351	WT
1	27.7259	36.0369	WT
1	17.6664	13.997	WT
1	23.2541	15.8413	WT
1	20.8052	11.9292	WT
1	31.3424	33.246	WT
1	26.8674	30.9163	WT
1	15.7727	20.2111	WT
1	25.2637	35.48	WT
1	21.7883	22.3991	WT
1	23.6971	8.23964	WT
1	29.1762	13.9493	WT
1	33.1951	37.0033	WT
1	13.8954	17.1924	WT
1	25.5153	8.59636	WT
1	25.6791	19.8098	WT
1	25.1861	30.9731	WT
1	32.9305	34.1791	WT
1	22.7783	27.7346	WT
1	26.0278	14.3402	WT
1	17.6108	3.79217	WT
1	28.7834	32.1944	WT
1	23.7772	24.6203	WT
1	31.7569	33.087	WT
1	27.2157	15.4458	WT
1	15.0495	17.66	WT
1	16.968	19.5774	WT
1	39.6568	33.2394	WT
1	27.9429	33.5287	WT
1	33.9543	23.3172	WT
1	18.6346	18.8606	WT
1	32.8202	36.1903	WT
1	26.1158	17.0582	WT
1	33.9631	36.1715	WT
1	12.9106	9.9909	WT
1	28.6659	22.3348	WT
1	17.2601	5.4031	WT
1	27.8944	28.5026	WT
1	16.4732	16.9791	WT
1	16.2587	16.386	WT
1	21.7738	12.9109	WT
1	23.7625	21.772	WT
1	25.8233	23.8778	WT
1	41.1542	31.7018	WT
1	33.8219	35.2269	WT
1	26.4809	30.7696	WT
1	18.2421	15.8868	WT
1	32.5099	23.4618	WT
1	31.9266	37.6365	WT
1	24.2894	14.2663	WT
1	36.0326	36.0396	WT
1	24.5348	15.2454	WT
1	12.5026	11.0359	WT
1	31.2564	14.553	WT
1	27.7142	31.7063	WT
1	37.0892	32.1094	WT
1	29.7532	37.1296	WT
1	33.5699	28.6694	WT
1	12.1277	3.39499	WT
1	7.07953	4.80285	WT
1	26.6588	19.6667	WT
1	15.2141	18.2056	WT
1	37.755	30.6114	WT
1	33.5714	26.4085	WT
1	24.113	11.1712	WT
1	23.2957	19.7373	WT
1	28.3398	33.792	WT
1	34.6844	34.423	WT
1	35.4773	37.1925	WT
1	27.3392	27.2299	WT
1	27.9548	12.6357	WT
1	21.3252	14.6444	WT
1	25.9624	31.4521	WT
1	25.6467	32.6925	WT
1	25.3079	37.2376	WT
1	33.78	28.6031	WT
1	15.5303	38.0171	WT
1	22.0335	15.6758	WT
1	23.2333	23.3047	WT
1	29.243	12.3108	WT
1	30.8034	33.2391	WT
1	18.6283	11.9027	WT
1	27.4162	33.053	WT
1	23.7962	6.73887	WT
1	19.4075	10.7293	WT
1	37.905	40.1623	WT
1	18.8713	26.6537	WT
1	23.1571	15.047	WT
1	3.92069	0	WT
1	21.2165	19.3956	WT
1	32.7699	38.4585	WT
1	28.2404	19.6222	WT
1	24.4804	37.963	WT
1	32.2191	36.3063	WT
1	31.9462	33.9164	WT
1	24.0672	15.0834	WT
1	29.1415	32.811	WT
1	27.7996	35.4216	WT
1	26.2691	22.7204	WT
1	36.3227	40.9768	WT
1	24.1163	15.3162	WT
1	33.851	25.0061	WT
1	32.8332	36.4025	WT
1	32.2483	32.9074	WT
1	24.8742	27.7991	WT
1	35.746	36.6235	WT
1	15.1084	17.6848	WT
1	36.466	28.3765	WT
1	37.8707	30.0877	WT
1	20.9774	15.9144	WT
1	32.0039	34.4438	WT
1	29.0681	35.0889	WT
1	19.3416	23.2171	WT
1	26.666	32.8891	WT
1	23.5732	19.3729	WT
1	34.8378	37.5035	WT
1	28.0463	13.9718	WT
1	18.9487	14.3836	WT
1	18.6651	20.9175	WT
1	29.9645	20.9366	WT
1	24.5196	21.0734	WT
1	24.4418	17.1258	WT
1	14.6424	15.3821	WT
1	22.9237	21.9516	WT
1	27.2633	31.551	WT
1	27.3867	31.5894	WT
1	27.9401	26.3773	WT
1	24.4609	39.3746	WT
1	12.7722	10.8803	WT
1	27.7044	30.1017	WT
1	31.1305	23.0477	WT
1	30.6747	24.2887	WT
1	23.7321	5.77325	WT
1	32.4884	36.2727	WT
1	33.8307	25.7065	WT
1	31.7706	24.043	WT
1	32.1626	33.0872	WT
1	22.2554	15.5618	WT
1	33.3349	34.9591	WT
1	26.4701	33.6974	WT
1	28.3245	17.9125	WT
1	17.9048	14.9285	WT
1	23.7871	29.5393	WT
1	23.1473	25.3453	WT
1	21.303	15.1962	WT
1	27.9209	11.6915	WT
1	29.847	32.3276	WT
1	23.2694	36.6698	WT
1	27.6615	17.454	WT
1	28.7651	29.3293	WT
1	29.6291	35.9237	WT
1	16.5644	16.8203	WT
1	29.4038	37.085	WT
1	30.7556	22.3032	WT
1	28.9329	23.2835	WT
1	31.0303	35.8763	WT
1	28.3636	11.4563	WT
1	16.7894	16.8253	WT
1	27.6076	23.8499	WT
1	22.4241	18.7307	WT
1	27.6274	16.887	WT
1	27.5699	24.0022	WT
1	24.1408	22.3882	WT
1	24.9404	12.8004	WT
1	35.7653	36.7607	WT
1	25.8408	28.5131	WT
1	31.5265	33.4299	WT
1	29.0527	20.3824	WT
1	18.6059	14.1127	WT
1	27.5541	20.271	WT
1	23.1944	32.614	WT
1	26.0148	32.949	WT
1	18.4987	7.44714	WT
1	31.6491	16.3087	WT
1	26.3548	32.5789	WT
1	9.23177	8.00008	WT
1	15.494	13.0668	WT
1	24.8038	39.6028	WT
1	20.2034	20.0429	WT
1	31.9178	28.6108	WT
1	16.4587	16.836	WT
1	30.3319	37.2422	WT
1	26.8589	18.0189	WT
1	19.584	16.2467	WT
1	26.8453	28.6064	WT
1	30.2025	37.407	WT
1	32.566	28.6231	WT
1	17.6245	20.8062	WT
1	31.8874	25.7955	WT
1	34.3956	35.7768	WT
1	22.8145	19.5626	WT
1	22.4687	11.4902	WT
1	27.3326	11.7857	WT
1	28.5057	23.3921	WT
1	15.9718	22.3765	WT
1	22.0696	40.7275	WT
1	26.7844	34.1813	WT
1	28.0115	18.0492	WT
1	26.8195	26.2896	WT
1	23.4684	8.01156	WT
1	30.3592	32.4958	WT
1	27.1071	32.708	WT
1	29.9997	28.4955	WT
1	25.7721	13.1237	WT
1	22.3339	14.2242	WT
1	25.6741	29.7233	WT
1	34.952	35.1938	WT
1	27.1639	31.9766	WT
1	29.6813	13.983	WT
1	28.546	34.0666	WT
1	25.1315	21.7549	WT
1	30.3792	36.7418	WT
1	27.3464	10.4633	WT
1	31.4632	35.2993	WT
1	28.985	23.2957	WT
1	29.0458	18.2612	WT
1	30.3637	32.7221	WT
1	23.0793	6.48526	WT
1	32.8902	27.3008	WT
1	26.2566	42.8986	WT
1	25.0914	29.6154	WT
1	22.4851	14.8618	WT
1	23.7585	13.1846	WT
1	17.2629	7.50344	WT
1	33.1567	35.1109	WT
1	17.3394	17.6654	WT
1	36.1705	27.1391	WT
1	20.8488	19.4958	WT
1	37.5463	36.8394	WT
1	27.2392	32.5612	WT
1	25.2623	13.1714	WT
1	35.7169	27.1025	WT
1	24.1392	21.7188	WT
1	18.0272	40.833	WT
1	16.4348	20.6579	WT
1	28.7599	24.5544	WT
1	28.9756	31.6126	WT
1	28.6897	24.1671	WT
1	33.3406	35.9186	WT
1	40.0444	35.4798	WT
1	27.1014	35.4534	WT
1	6.15897	3.36498	WT
1	28.173	11.8718	WT
1	19.4306	14.8743	WT
1	2.4582	3.09468	WT
1	34.6623	37.2463	WT
1	31.7682	35.6025	WT
1	30.8893	27.4297	WT
1	27.4091	16.8637	WT
1	31.9324	29.3041	WT
1	17.2424	14.3902	WT
1	27.1069	20.7327	WT
1	38.5007	33.2106	WT
1	25.5326	28.8015	WT
1	22.2549	6.17592	WT
1	24.9815	30.0317	WT
1	25.1638	10.9366	WT
1	0.812291	6.97566	WT
1	31.9435	31.5779	WT
1	28.3904	29.5489	WT
1	38.3851	27.7669	WT
1	25.5874	22.6114	WT
1	36.2156	27.0984	WT
1	23.8327	8.0105	WT
1	33.2061	40.7298	WT
1	32.239	34.918	WT
1	27.6784	13.0239	WT
1	36.0954	25.9082	WT
1	26.409	25.6094	WT
1	32.6414	34.3029	WT
1	28.8343	21.3765	WT
1	31.4382	31.6366	WT
1	11.0045	6.88994	WT
1	19.8597	37.5927	WT
1	25.545	18.2389	WT
1	30.8636	35.2013	WT
1	31.8515	24.9972	WT
1	28.1329	11.8243	WT
1	30.6022	19.8183	WT
1	31.9935	37.2443	WT
1	20.4165	19.2597	WT
1	27.9795	26.4791	WT
1	17.5334	19.1624	WT
1	29.6745	34.4569	WT
1	21.0145	15.3915	WT
1	18.2929	18.2677	WT
1	24.576	18.3204	WT
1	19.7442	13.778	WT
1	18.4502	17.5601	WT
1	34.4162	33.1283	WT
1	21.7016	19.8573	WT
1	22.957	5.62538	WT
1	27.4	31.2537	WT
1	26.8824	15.6845	WT
1	16.3792	16.7599	WT
1	36.2307	31.8284	WT
1	18.2934	15.3661	WT
1	21.3629	13.4541	WT
1	27.9514	32.7229	WT
1	33.5872	35.5742	WT
1	27.5874	29.9507	WT
1	31.6053	24.0918	WT
1	26.6341	20.1314	WT
1	20.4763	22.5033	WT
1	32.5325	34.9582	WT
1	24.8775	15.5321	WT
1	33.1743	36.635	WT
1	23.0997	31.1229	WT
1	15.0287	25.7849	WT
1	28.3595	23.5721	WT
1	35.9021	26.3283	WT
1	27.46	25.8835	WT
1	35.4953	35.9248	WT
1	29.8403	30.0983	WT
1	34.7497	38.024	WT
1	31.9152	25.8163	WT
1	24.9333	29.3302	WT
1	15.3069	13.3843	WT
1	18.252	21.4721	WT
1	31.963	23.1366	WT
1	34.7088	27.8226	WT
1	18.8641	35.5417	WT
1	26.4535	25.4346	WT
1	17.2124	6.85377	WT
1	23.7636	30.5254	WT
1	37.578	30.0413	WT
1	35.3037	32.8852	WT
1	25.5545	28.2442	WT
1	29.3388	35.7678	WT
1	25.175	38.9609	WT
1	33.6527	29.3882	WT
1	24.1027	38.4384	WT
1	14.8232	10.47	WT
1	21.6312	40.8332	WT
1	32.6168	26.5218	WT
1	24.2989	31.5391	WT
1	27.5436	30.8425	WT
1	28.9913	13.781	WT
1	26.5539	15.663	WT
1	18.2253	7.96669	WT
1	34.4442	36.4389	WT
1	33.6179	34.4127	WT
1	24.3994	23.6365	WT
1	27.881	12.4364	WT
1	15.7577	21.1629	WT
1	33.579	37.9878	WT
1	27.588	44.4215	WT
1	36.4955	31.7113	WT
1	28.5304	12.4659	WT
1	29.5371	33.5769	WT
1	28.4994	24.4314	WT
1	16.8445	18.303	WT
1	21.9504	44.9509	WT
1	24.5828	18.8212	WT
1	34.9563	36.2642	WT
1	26.0308	45.2342	WT
1	27.3728	28.2061	WT
1	36.9182	24.9115	WT
1	24.585	23.8717	WT
1	20.043	11.1836	WT
1	21.2685	33.8767	WT
1	38.9332	30.8011	WT
1	29.9801	33.375	WT
1	33.118	27.6335	WT
1	33.4588	35.331	WT
1	22.3069	14.5154	WT
1	21.4149	20.0657	WT
1	29.5445	25.065	WT
1	13.2715	18.6373	WT
1	26.5551	25.4275	WT
1	14.8309	18.6778	WT
1	11.7575	8.95655	WT
1	21.4146	19.2171	WT
1	27.9174	27.1933	WT
1	20.7216	24.9309	WT
1	27.7542	32.6294	WT
1	26.793	18.5472	WT
1	22.0212	25.577	WT
1	24.4056	15.0265	WT
1	19.941	18.3366	WT
1	19.0899	39.8538	WT
1	21.4329	39.1699	WT
1	28.2764	31.4859	WT
1	31.697	27.1848	WT
1	14.6458	14.7541	WT
1	21.0547	9.83615	WT
1	24.2365	37.1178	WT
1	38.3289	33.6259	WT
1	25.6581	22.3157	WT
1	26.1589	22.4851	WT
1	32.3404	24.366	WT
1	19.7862	6.56209	WT
1	30.9474	30.5489	WT
1	20.3087	25.9546	WT
1	26.3948	14.5573	WT
1	16.9192	18.6974	WT
1	26.0272	27.0573	WT
1	28.3342	20.3141	WT
1	28.0859	13.9487	WT
1	17.6828	37.6957	WT
1	33.9159	34.5495	WT
1	40.0833	27.202	WT
1	9.66854	4.49202	WT
1	22.9733	13.1439	WT
1	18.9996	20.0496	WT
1	28.9671	32.3897	WT
1	21.4566	31.8439	WT
1	32.1603	33.3864	WT
1	30.8858	37.0683	WT
1	20.7377	36.9396	WT
1	22.9902	20.6425	WT
1	20.3478	14.0335	WT
1	27.2255	14.2011	WT
1	34.7849	25.116	WT
1	22.2158	18.5444	WT
1	33.5141	30.3796	WT
1	24.2839	37.8731	WT
1	27.3514	33.4815	WT
1	19.9484	38.4016	WT
1	28.854	28.9473	WT
1	29.8578	33.0492	WT
1	33.5757	27.404	WT
1	37.6607	30.1243	WT
1	34.8819	29.0981	WT
1	31.2511	13.8845	WT
1	18.6185	23.6692	WT
1	41.0672	29.5941	WT
1	23.8415	7.04453	WT
1	28.8354	12.6523	WT
1	18.0196	16.8438	WT
1	14.9777	12.153	WT
1	33.4735	18.5259	WT
1	24.0242	18.3723	WT
1	23.0908	26.2275	WT
1	26.663	34.3581	WT
1	24.3178	24.9959	WT
1	36.8046	38.7539	WT
1	34.928	27.9651	WT
1	31.6079	32.6212	WT
1	22.1436	15.138	WT
1	33.0231	36.7674	WT
1	27.3056	33.9807	WT
1	26.3477	27.8469	WT
1	25.6356	38.9348	WT
1	33.9629	22.1628	WT
1	30.9748	34.4681	WT
1	21.4543	34.9089	WT
1	28.158	34.5729	WT
1	24.3212	7.7232	WT
1	17.7308	39.4214	WT
1	22.2756	9.08492	WT
1	30.1471	13.3431	WT
1	37.7056	40.9221	WT
1	28.4653	17.9968	WT
1	33.3809	35.6071	WT
1	32.8348	34.9922	WT
1	22.3078	18.2263	WT
1	36.6074	29.3352	WT
1	25.2899	30.6408	WT
1	33.8536	35.1879	WT
1	32.0994	16.7454	WT
1	24.7347	29.7311	WT
1	33.9598	29.8385	WT
1	21.6475	12.3854	WT
1	14.8738	20.0233	WT
1	19.4028	8.71521	WT
1	32.7165	37.305	WT
1	21.7501	16.4045	WT
1	24.9723	18.7178	WT
1	27.1394	32.6173	WT
1	39.6601	44.0772	WT
1	35.0987	30.8341	WT
1	30.539	26.5066	WT
1	30.8293	19.935	WT
1	27.2006	29.8991	WT
1	25.8927	42.0655	WT
1	23.0553	6.01398	WT
1	28.6331	24.1061	WT
1	23.584	26.426	WT
1	17.2797	6.10574	WT
1	18.4968	38.9678	WT
1	17.0707	7.98824	WT
1	28.9962	34.2774	WT
1	34.8904	24.1743	WT
1	20.7354	7.92505	WT
1	8.24239	5.08373	WT
1	37.9134	34.5413	WT
1	32.9222	33.9525	WT
1	30.1722	34.6994	WT
1	27.7119	13.6382	WT
1	15.2012	17.7696	WT
1	22.3334	14.0133	WT
1	24.4923	20.8634	WT
1	31.3203	15.244	WT
1	31.4492	36.7336	WT
1	23.3724	32.3768	WT
1	23.8156	18.5969	WT
1	26.1675	16.8402	WT
1	23.9423	18.5564	WT
1	28.0019	11.9915	WT
1	24.3312	23.6287	WT
1	34.3389	25.3991	WT
1	30.0585	35.2686	WT
1	22.1777	17.6329	WT
1	19.9222	12.7476	WT
1	21.6406	38.0173	WT
1	31.0623	33.5942	WT
1	30.4429	35.7228	WT
1	15.549	17.9597	WT
1	29.074	23.554	WT
1	3.00698	4.74003	WT
1	10.0185	6.85316	WT
1	24.4749	20.6602	WT
1	25.7551	28.1821	WT
1	25.4159	26.5051	WT
1	28.9926	29.1305	WT
1	24.014	22.8206	WT
1	26.3552	25.6896	WT
1	38.253	32.1801	WT
1	32.0116	22.3743	WT
1	25.186	30.8182	WT
[truncated: 103,001 more rows]

[truncated: 11 more sheets: Figure 5C, Supplementary Figure 3B, Supplementary Figure 3D, Supplementary Figure 10A, Supplementary Figure 10B, Supplementary figure 10C, Supplementary Figure 11, Supplementary Figure 12A, Supplementary Figure 12B, Supplementary Figure 12C, Supplementary Figure 13]
